# Supplementary material for: Cyclopropane xenolipids resemble monounsaturated fatty acids and modulate peroxisome proliferator-activated receptors
Source: J Lipid Res. 2025 Sep 5;66(11):100896. doi: 10.1016/j.jlr.2025.100896 (PMC12605127; doi:10.1016/j.jlr.2025.100896)
Supplement: Supplementary Table 2 [file mmc2.xlsx]

## Sheet: Lipids
Debédat et al. Supplementary Table 2
Lipid.ID	Lipid.name	2D representation	Category	Chirality	SMILE	PubChem CID	Pubchem title	IUPAC (extracted from PubChem)	AOCS	Proposed IUPAC
1	C12	#VALUE!	SFA		CCCCCCCCCCCC(=O)O	3893	Lauric Acid	dodecanoic acid	12:0	dodecanoic acid
2	C13	#VALUE!	SFA		CCCCCCCCCCCCC(=O)O	12530	Tridecanoic acid	tridecanoic acid	13:0	tridecanoic acid
3	C14	#VALUE!	SFA		CCCCCCCCCCCCCC(=O)O	11005	Myristic Acid	tetradecanoic acid	14:0	tetradecanoic acid
4	C15	#VALUE!	SFA		CCCCCCCCCCCCCCC(=O)O	13849	Pentadecanoic acid	pentadecanoic acid	15:0	pentadecanoic acid
5	C16	#VALUE!	SFA		CCCCCCCCCCCCCCCC(=O)O	985	Palmitic Acid	hexadecanoic acid	16:0	hexadecanoic acid
6	C17	#VALUE!	SFA		CCCCCCCCCCCCCCCCC(=O)O	10465	Heptadecanoic acid	heptadecanoic acid	17:0	heptadecanoic acid
7	C18	#VALUE!	SFA		CCCCCCCCCCCCCCCCCC(=O)O	5281	Stearic Acid	octadecanoic acid	18:0	octadecanoic acid
8	C19	#VALUE!	SFA		CCCCCCCCCCCCCCCCCCC(=O)O	12591	Nonadecanoic acid	nonadecanoic acid	19:0	nonadecanoic acid
9	C20	#VALUE!	SFA		CCCCCCCCCCCCCCCCCCCC(=O)O	10467	Arachidic Acid	icosanoic acid	20:0	eicosanoic acid
10	C21	#VALUE!	SFA		CCCCCCCCCCCCCCCCCCCCC(=O)O	16898	Heneicosanoic acid	henicosanoic acid	21:0	heneicosanoic acid
11	C22	#VALUE!	SFA		CCCCCCCCCCCCCCCCCCCCCC(=O)O	8215	Behenic Acid	docosanoic acid	22:0	docosanoic acid
12	C23	#VALUE!	SFA		CCCCCCCCCCCCCCCCCCCCCCC(=O)O	17085	Tricosanoic acid	tricosanoic acid	23:0	tricosanoic acid
13	C24	#VALUE!	SFA		CCCCCCCCCCCCCCCCCCCCCCCC(=O)O	11197	Tetracosanoic acid	tetracosanoic acid	24:0	tetracosanoic acid
14	C12:1 cis-2	#VALUE!	MUFA	cis	CCCCCCCCC/C=C\C(=O)O	5312376	cis-2-Dodecenoic acid	(Z)-dodec-2-enoic acid	2c-12:1	(2Z)-dodec-2-enoic acid
15	C12:1 cis-3	#VALUE!	MUFA	cis	CCCCCCCC/C=C\CC(=O)O	11966238	(Z)-3-dodecenoic acid	(Z)-dodec-3-enoic acid	3c-12:1	(3Z)-dodec-3-enoic acid
16	C12:1 cis-4	#VALUE!	MUFA	cis	CCCCCCC/C=C\CCC(=O)O	5316956	Linderic acid	(Z)-dodec-4-enoic acid	4c-12:1	(4Z)-dodec-4-enoic acid
17	C12:1 cis-5	#VALUE!	MUFA	cis	CCCCCC/C=C\CCCC(=O)O	5312378	cis-5-Dodecenoic acid	(Z)-dodec-5-enoic acid	5c-12:1	(5Z)-dodec-5-enoic acid
18	C12:1 cis-6	#VALUE!	MUFA	cis	CCCCC/C=C\CCCCC(=O)O	5312379	6Z-dodecenoic acid	(Z)-dodec-6-enoic acid	6c-12:1	(6Z)-dodec-6-enoic acid
19	C12:1 cis-7	#VALUE!	MUFA	cis	CCCC/C=C\CCCCCC(=O)O	5312380	7Z-dodecenoic acid	(Z)-dodec-7-enoic acid	7c-12:1	(7Z)-dodec-7-enoic acid
20	C12:1 cis-8	#VALUE!	MUFA	cis	CCC/C=C\CCCCCCC(=O)O	88576616	Dodec-8z-enoic acid	(Z)-dodec-8-enoic acid	8c-12:1	(8Z)-dodec-8-enoic acid
21	C12:1 cis-9	#VALUE!	MUFA	cis	CC/C=C\CCCCCCCC(=O)O	5312381	Lauroleic acid	(Z)-dodec-9-enoic acid	9c-12:1	(9Z)-dodec-9-enoic acid
22	C12:1 cis-10	#VALUE!	MUFA	cis	C/C=C\CCCCCCCCC(=O)O	5312375	(Z)-dodec-10-enoic acid	(Z)-dodec-10-enoic acid	10c-12:1	(10Z)-dodec-10-enoic acid
23	C12:1 cis-11	#VALUE!	MUFA	cis	/C=C\CCCCCCCCCC(=O)O				11c-12:1	(11Z)-dodec-11-enoic acid
24	C13:1 cis-2	#VALUE!	MUFA	cis	CCCCCCCCCC/C=C\C(=O)O	5356766	(Z)-tridec-2-enoic acid	(Z)-tridec-2-enoic acid	2c-13:1	(2Z)-tridec-2-enoic acid
25	C13:1 cis-3	#VALUE!	MUFA	cis	CCCCCCCCC/C=C\CC(=O)O	25022279	(Z)-tridec-3-enoic acid	(Z)-tridec-3-enoic acid	3c-13:1	(3Z)-tridec-3-enoic acid
26	C13:1 cis-4	#VALUE!	MUFA	cis	CCCCCCCC/C=C\CCC(=O)O	12596094	(Z)-tridec-4-enoic acid	(Z)-tridec-4-enoic acid	4c-13:1	(4Z)-tridec-4-enoic acid
27	C13:1 cis-5	#VALUE!	MUFA	cis	CCCCCCC/C=C\CCCC(=O)O	92034414	z-4-Dodecenecarboxylic	(Z)-tridec-5-enoic acid	5c-13:1	(5Z)-tridec-5-enoic acid
28	C13:1 cis-6	#VALUE!	MUFA	cis	CCCCCC/C=C\CCCCC(=O)O	87224909	Chevreulic acid	(Z)-tridec-6-enoic acid	6c-13:1	(6Z)-tridec-6-enoic acid
29	C13:1 cis-7	#VALUE!	MUFA	cis	CCCCC/C=C\CCCCCC(=O)O	87407772	(Z)-tridec-7-enoic acid	(Z)-tridec-7-enoic acid	7c-13:1	(7Z)-tridec-7-enoic acid
30	C13:1 cis-8	#VALUE!	MUFA	cis	CCCC/C=C\CCCCCCC(=O)O	52921847	8-Tridecenoic acid	(Z)-tridec-8-enoic acid	8c-13:1	(8Z)-tridec-8-enoic acid
31	C13:1 cis-9	#VALUE!	MUFA	cis	CCC/C=C\CCCCCCCC(=O)O	57411980	(z)-9-Tridecenoic acid	(Z)-tridec-9-enoic acid	9c-13:1	(9Z)-tridec-9-enoic acid
32	C13:1 cis-10	#VALUE!	MUFA	cis	CC/C=C\CCCCCCCCC(=O)O	87408010	(Z)-tridec-10-enoic acid	(Z)-tridec-10-enoic acid	10c-13:1	(10Z)-tridec-10-enoic acid
33	C13:1 cis-11	#VALUE!	MUFA	cis	C/C=C\CCCCCCCCCC(=O)O	57792972	(Z)-tridec-11-enoic acid	(Z)-tridec-11-enoic acid	11c-13:1	(11Z)-tridec-11-enoic acid
34	C13:1 cis-12	#VALUE!	MUFA	cis	/C=C\CCCCCCCCCCC(=O)O				12c-13:1	(12Z)-tridec-12-enoic acid
35	C14:1 cis-2	#VALUE!	MUFA	cis	CCCCCCCCCCC/C=C\C(=O)O	71548241	(Z)-tetradec-2-enoic acid	(Z)-tetradec-2-enoic acid	2c-14:1	(2Z)-tetradec-2-enoic acid
36	C14:1 cis-3	#VALUE!	MUFA	cis	CCCCCCCCCC/C=C\CC(=O)O	5355369	3-Tetradecenoic acid	(Z)-tetradec-3-enoic acid	3c-14:1	(3Z)-tetradec-3-enoic acid
37	C14:1 cis-4	#VALUE!	MUFA	cis	CCCCCCCCC/C=C\CCC(=O)O	5312399	Tsuzuic acid	(Z)-tetradec-4-enoic acid	4c-14:1	(4Z)-tetradec-4-enoic acid
38	C14:1 cis-5	#VALUE!	MUFA	cis	CCCCCCCC/C=C\CCCC(=O)O	5312400	5Z-tetradecenoic acid	(Z)-tetradec-5-enoic acid	5c-14:1	(5Z)-tetradec-5-enoic acid
39	C14:1 cis-6	#VALUE!	MUFA	cis	CCCCCCC/C=C\CCCCC(=O)O	14513432	(Z)-tetradec-6-enoic acid	(Z)-tetradec-6-enoic acid	6c-14:1	(6Z)-tetradec-6-enoic acid
40	C14:1 cis-7	#VALUE!	MUFA	cis	CCCCCC/C=C\CCCCCC(=O)O	5312401	7Z-tetradecenoic acid	(Z)-tetradec-7-enoic acid	7c-14:1	(7Z)-tetradec-7-enoic acid
41	C14:1 cis-8	#VALUE!	MUFA	cis	CCCCC/C=C\CCCCCCC(=O)O	5282741	8Z-tetradecenoic acid	(Z)-tetradec-8-enoic acid	8c-14:1	(8Z)-tetradec-8-enoic acid
42	C14:1 cis-9	#VALUE!	MUFA	cis	CCCC/C=C\CCCCCCCC(=O)O	5281119	Myristoleic acid	(Z)-tetradec-9-enoic acid	9c-14:1	(9Z)-tetradec-9-enoic acid
43	C14:1 cis-10	#VALUE!	MUFA	cis	CCC/C=C\CCCCCCCCC(=O)O	77134701	(Z)-tetradec-10-enoic acid	(Z)-tetradec-10-enoic acid	10c-14:1	(10Z)-tetradec-10-enoic acid
44	C14:1 cis-11	#VALUE!	MUFA	cis	CC/C=C\CCCCCCCCCC(=O)O	5362743	cis-Tetradec-11-enoic acid	(Z)-tetradec-11-enoic acid	11c-14:1	(11Z)-tetradec-11-enoic acid
45	C14:1 cis-12	#VALUE!	MUFA	cis	C/C=C\CCCCCCCCCCC(=O)O	87408039	(Z)-12-Tetradecenoic acid	(Z)-tetradec-12-enoic acid	12c-14:1	(12Z)-tetradec-12-enoic acid
46	C14:1 cis-13	#VALUE!	MUFA	cis	/C=C\CCCCCCCCCCCC(=O)O				13c-14:1	(13Z)-tetradec-13-enoic acid
47	C15:1 cis-2	#VALUE!	MUFA	cis	CCCCCCCCCCCC/C=C\C(=O)O	11241932	(Z)-Pentadecenoic acid	(Z)-pentadec-2-enoic acid	2c-15:1	(2Z)-pentadec-2-enoic acid
48	C15:1 cis-3	#VALUE!	MUFA	cis	CCCCCCCCCCC/C=C\CC(=O)O	153757903	(Z)-pentadec-3-enoic acid	(Z)-pentadec-3-enoic acid	3c-15:1	(3Z)-pentadec-3-enoic acid
49	C15:1 cis-4	#VALUE!	MUFA	cis	CCCCCCCCCC/C=C\CCC(=O)O	92034239	(Z)-pentadec-4-enoic acid	(Z)-pentadec-4-enoic acid	4c-15:1	(4Z)-pentadec-4-enoic acid
50	C15:1 cis-5	#VALUE!	MUFA	cis	CCCCCCCCC/C=C\CCCC(=O)O	14524606	(Z)-pentadec-5-enoic acid	(Z)-pentadec-5-enoic acid	5c-15:1	(5Z)-pentadec-5-enoic acid
51	C15:1 cis-6	#VALUE!	MUFA	cis	CCCCCCCC/C=C\CCCCC(=O)O	13128939	cis-6-Pentadecenoic acid	(Z)-pentadec-6-enoic acid	6c-15:1	(6Z)-pentadec-6-enoic acid
52	C15:1 cis-7	#VALUE!	MUFA	cis	CCCCCCC/C=C\CCCCCC(=O)O	14513438	7Z-pentadecenoic acid	(Z)-pentadec-7-enoic acid	7c-15:1	(7Z)-pentadec-7-enoic acid
53	C15:1 cis-8	#VALUE!	MUFA	cis	CCCCCC/C=C\CCCCCCC(=O)O	13346650	Berthelotic acid	(Z)-pentadec-8-enoic acid	8c-15:1	(8Z)-pentadec-8-enoic acid
54	C15:1 cis-9	#VALUE!	MUFA	cis	CCCCC/C=C\CCCCCCCC(=O)O	11708534	(Z)-9-Pentadecenoic acid	(Z)-pentadec-9-enoic acid	9c-15:1	(9Z)-pentadec-9-enoic acid
55	C15:1 cis-10	#VALUE!	MUFA	cis	CCCC/C=C\CCCCCCCCC(=O)O	5312411	10Z-pentadecenoic acid	(Z)-pentadec-10-enoic acid	10c-15:1	(10Z)-pentadec-10-enoic acid
56	C15:1 cis-11	#VALUE!	MUFA	cis	CCC/C=C\CCCCCCCCCC(=O)O	118342332	Liebigeic acid	(Z)-pentadec-11-enoic acid	11c-15:1	(11Z)-pentadec-11-enoic acid
57	C15:1 cis-12	#VALUE!	MUFA	cis	CC/C=C\CCCCCCCCCCC(=O)O	10966639	Fertilitatic acid	(Z)-pentadec-12-enoic acid	12c-15:1	(12Z)-pentadec-12-enoic acid
58	C15:1 cis-13	#VALUE!	MUFA	cis	C/C=C\CCCCCCCCCCCC(=O)O	87447112	(Z)-pentadec-13-enoic acid	(Z)-pentadec-13-enoic acid	13c-15:1	(13Z)-pentadec-13-enoic acid
59	C15:1 cis-14	#VALUE!	MUFA	cis	/C=C\CCCCCCCCCCCCC(=O)O				14c-15:1	(14Z)-pentadec-14-enoic acid
60	C16:1 cis-2	#VALUE!	MUFA	cis	CCCCCCCCCCCCC/C=C\C(=O)O	5312417	(Z)-hexadec-2-enoic acid	(Z)-hexadec-2-enoic acid	2c-16:1	(2Z)-hexadec-2-enoic acid
61	C16:1 cis-3	#VALUE!	MUFA	cis	CCCCCCCCCCCC/C=C\CC(=O)O	5355370	(E)-3-Hexadecenoic acid	(Z)-hexadec-3-enoic acid	3c-16:1	(3Z)-hexadec-3-enoic acid
62	C16:1 cis-4	#VALUE!	MUFA	cis	CCCCCCCCCCC/C=C\CCC(=O)O	24949578	(4Z)-hexadecenoic acid	(Z)-hexadec-4-enoic acid	4c-16:1	(4Z)-hexadec-4-enoic acid
63	C16:1 cis-5	#VALUE!	MUFA	cis	CCCCCCCCCC/C=C\CCCC(=O)O	13105360	5Z-hexadecenoic acid	(Z)-hexadec-5-enoic acid	5c-16:1	(5Z)-hexadec-5-enoic acid
64	C16:1 cis-6	#VALUE!	MUFA	cis	CCCCCCCCC/C=C\CCCCC(=O)O	5312419	Sapienic acid	(Z)-hexadec-6-enoic acid	6c-16:1	(6Z)-hexadec-6-enoic acid
65	C16:1 cis-7	#VALUE!	MUFA	cis	CCCCCCCC/C=C\CCCCCC(=O)O	5318393	(Z)-7-Hexadecenoic acid	(Z)-hexadec-7-enoic acid	7c-16:1	(7Z)-hexadec-7-enoic acid
66	C16:1 cis-8	#VALUE!	MUFA	cis	CCCCCCC/C=C\CCCCCCC(=O)O	6438176	8-Hexadecenoic acid, (8Z)-	(Z)-hexadec-8-enoic acid	8c-16:1	(8Z)-hexadec-8-enoic acid
67	C16:1 cis-9	#VALUE!	MUFA	cis	CCCCCC/C=C\CCCCCCCC(=O)O	445638	Palmitoleic Acid	(Z)-hexadec-9-enoic acid	9c-16:1	(9Z)-hexadec-9-enoic acid
68	C16:1 cis-10	#VALUE!	MUFA	cis	CCCCC/C=C\CCCCCCCCC(=O)O	5282746	cis-10-Hexadecenoic acid	(Z)-hexadec-10-enoic acid	10c-16:1	(10Z)-hexadec-10-enoic acid
69	C16:1 cis-11	#VALUE!	MUFA	cis	CCCC/C=C\CCCCCCCCCC(=O)O	5312414	(Z)-hexadec-11-enoic acid	(Z)-hexadec-11-enoic acid	11c-16:1	(11Z)-hexadec-11-enoic acid
70	C16:1 cis-12	#VALUE!	MUFA	cis	CCC/C=C\CCCCCCCCCCC(=O)O	10858034	(z)-12-Hexadecenoic acid	(Z)-hexadec-12-enoic acid	12c-16:1	(12Z)-hexadec-12-enoic acid
71	C16:1 cis-13	#VALUE!	MUFA	cis	CC/C=C\CCCCCCCCCCCC(=O)O	5312416	(Z)-13-Hexadecenoic Acid	(Z)-hexadec-13-enoic acid	13c-16:1	(13Z)-hexadec-13-enoic acid
72	C16:1 cis-14	#VALUE!	MUFA	cis	C/C=C\CCCCCCCCCCCCC(=O)O	87408593	Ozoneic acid	(Z)-hexadec-14-enoic acid	14c-16:1	(14Z)-hexadec-14-enoic acid
73	C16:1 cis-15	#VALUE!	MUFA	cis	/C=C\CCCCCCCCCCCCCC(=O)O				15c-16:1	(15Z)-hexadec-15-enoic acid
74	C17:1 cis-2	#VALUE!	MUFA	cis	CCCCCCCCCCCCCC/C=C\C(=O)O	5312436	2Z-heptadecenoic acid	(Z)-heptadec-2-enoic acid	2c-17:1	(2Z)-heptadec-2-enoic acid
75	C17:1 cis-3	#VALUE!	MUFA	cis	CCCCCCCCCCCCC/C=C\CC(=O)O				3c-17:1	(3Z)-heptadec-3-enoic acid
76	C17:1 cis-4	#VALUE!	MUFA	cis	CCCCCCCCCCCC/C=C\CCC(=O)O				4c-17:1	(4Z)-heptadec-4-enoic acid
77	C17:1 cis-5	#VALUE!	MUFA	cis	CCCCCCCCCCC/C=C\CCCC(=O)O				5c-17:1	(5Z)-heptadec-5-enoic acid
78	C17:1 cis-6	#VALUE!	MUFA	cis	CCCCCCCCCC/C=C\CCCCC(=O)O	14029774	(Z)-heptadec-6-enoic acid	(Z)-heptadec-6-enoic acid	6c-17:1	(6Z)-heptadec-6-enoic acid
79	C17:1 cis-7	#VALUE!	MUFA	cis	CCCCCCCCC/C=C\CCCCCC(=O)O	5312437	7Z-heptadecenoic acid	(Z)-heptadec-7-enoic acid	7c-17:1	(7Z)-heptadec-7-enoic acid
80	C17:1 cis-8	#VALUE!	MUFA	cis	CCCCCCCC/C=C\CCCCCCC(=O)O	5312439	cis-8-Heptadecenoic acid	(Z)-heptadec-8-enoic acid	8c-17:1	(8Z)-heptadec-8-enoic acid
81	C17:1 cis-9	#VALUE!	MUFA	cis	CCCCCCC/C=C\CCCCCCCC(=O)O	5282748	cis-9-Heptadecenoic acid	(Z)-heptadec-9-enoic acid	9c-17:1	(9Z)-heptadec-9-enoic acid
82	C17:1 cis-10	#VALUE!	MUFA	cis	CCCCCC/C=C\CCCCCCCCC(=O)O	5312435	cis-10-Heptadecenoic acid	(Z)-heptadec-10-enoic acid	10c-17:1	(10Z)-heptadec-10-enoic acid
83	C17:1 cis-11	#VALUE!	MUFA	cis	CCCCC/C=C\CCCCCCCCCC(=O)O	14029776	11Z-heptadecenoic acid	(Z)-heptadec-11-enoic acid	11c-17:1	(11Z)-heptadec-11-enoic acid
84	C17:1 cis-12	#VALUE!	MUFA	cis	CCCC/C=C\CCCCCCCCCCC(=O)O	52921859	12Z-heptadecenoic acid	(Z)-heptadec-12-enoic acid	12c-17:1	(12Z)-heptadec-12-enoic acid
85	C17:1 cis-13	#VALUE!	MUFA	cis	CCC/C=C\CCCCCCCCCCCC(=O)O	92033104	Thudichumic acid	(Z)-heptadec-13-enoic acid	13c-17:1	(13Z)-heptadec-13-enoic acid
86	C17:1 cis-14	#VALUE!	MUFA	cis	CC/C=C\CCCCCCCCCCCCC(=O)O	66560681	Cis-14-Heptadecenoic Acid	(Z)-heptadec-14-enoic acid	14c-17:1	(14Z)-heptadec-14-enoic acid
87	C17:1 cis-15	#VALUE!	MUFA	cis	C/C=C\CCCCCCCCCCCCCC(=O)O	162688546	(Z)-heptadec-15-enoic acid	(Z)-heptadec-15-enoic acid	15c-17:1	(15Z)-heptadec-15-enoic acid
88	C17:1 cis-16	#VALUE!	MUFA	cis	/C=C\CCCCCCCCCCCCCCC(=O)O				16c-17:1	(16Z)-heptadec-16-enoic acid
89	C18:1 cis-2	#VALUE!	MUFA	cis	CCCCCCCCCCCCCCC/C=C\C(=O)O	5282749	cis-2-Octadecenoic acid	(Z)-octadec-2-enoic acid	2c-18:1	(2Z)-octadec-2-enoic acid
90	C18:1 cis-3	#VALUE!	MUFA	cis	CCCCCCCCCCCCCC/C=C\CC(=O)O	5312445	3Z-octadecenoic acid	(Z)-octadec-3-enoic acid	3c-18:1	(3Z)-octadec-3-enoic acid
91	C18:1 cis-4	#VALUE!	MUFA	cis	CCCCCCCCCCCCC/C=C\CCC(=O)O	5312446	4Z-octadecenoic acid	(Z)-octadec-4-enoic acid	4c-18:1	(4Z)-octadec-4-enoic acid
92	C18:1 cis-5	#VALUE!	MUFA	cis	CCCCCCCCCCCC/C=C\CCCC(=O)O	5312447	5Z-Octadecenoic acid	(Z)-octadec-5-enoic acid	5c-18:1	(5Z)-octadec-5-enoic acid
93	C18:1 cis-6	#VALUE!	MUFA	cis	CCCCCCCCCCC/C=C\CCCCC(=O)O	5281125	Petroselinic acid	(Z)-octadec-6-enoic acid	6c-18:1	(6Z)-octadec-6-enoic acid
94	C18:1 cis-7	#VALUE!	MUFA	cis	CCCCCCCCCC/C=C\CCCCCC(=O)O	5282755	7Z-octadecenoic acid	(Z)-octadec-7-enoic acid	7c-18:1	(7Z)-octadec-7-enoic acid
95	C18:1 cis-8	#VALUE!	MUFA	cis	CCCCCCCCC/C=C\CCCCCCC(=O)O	5282757	cis-8-Octadecenoic acid	(Z)-octadec-8-enoic acid	8c-18:1	(8Z)-octadec-8-enoic acid
96	C18:1 cis-9	#VALUE!	MUFA	cis	CCCCCCCC/C=C\CCCCCCCC(=O)O	445639	Oleic Acid	(Z)-octadec-9-enoic acid	9c-18:1	(9Z)-octadec-9-enoic acid
97	C18:1 cis-10	#VALUE!	MUFA	cis	CCCCCCC/C=C\CCCCCCCCC(=O)O	5282759	cis-10-Octadecenoic acid	(Z)-octadec-10-enoic acid	10c-18:1	(10Z)-octadec-10-enoic acid
98	C18:1 cis-11	#VALUE!	MUFA	cis	CCCCCC/C=C\CCCCCCCCCC(=O)O	5282761	Vaccenic acid, cis-	(Z)-octadec-11-enoic acid	11c-18:1	(11Z)-octadec-11-enoic acid
99	C18:1 cis-12	#VALUE!	MUFA	cis	CCCCC/C=C\CCCCCCCCCCC(=O)O	446285	cis-12-Octadecenoic acid	(Z)-octadec-12-enoic acid	12c-18:1	(12Z)-octadec-12-enoic acid
100	C18:1 cis-13	#VALUE!	MUFA	cis	CCCC/C=C\CCCCCCCCCCCC(=O)O	5312441	cis-13-Octadecenoic acid	(Z)-octadec-13-enoic acid	13c-18:1	(13Z)-octadec-13-enoic acid
101	C18:1 cis-14	#VALUE!	MUFA	cis	CCC/C=C\CCCCCCCCCCCCC(=O)O	21635957	14Z-octadecenoic acid	(Z)-octadec-14-enoic acid	14c-18:1	(14Z)-octadec-14-enoic acid
102	C18:1 cis-15	#VALUE!	MUFA	cis	CC/C=C\CCCCCCCCCCCCCC(=O)O	5312442	15Z-octadecenoic acid	(Z)-octadec-15-enoic acid	15c-18:1	(15Z)-octadec-15-enoic acid
103	C18:1 cis-16	#VALUE!	MUFA	cis	C/C=C\CCCCCCCCCCCCCCC(=O)O	5312443	16Z-octadecenoic acid	(Z)-octadec-16-enoic acid	16c-18:1	(16Z)-octadec-16-enoic acid
104	C18:1 cis-17	#VALUE!	MUFA	cis	/C=C\CCCCCCCCCCCCCCCC(=O)O				17c-18:1	(17Z)-octadec-17-enoic acid
105	C19:1 cis-2	#VALUE!	MUFA	cis	CCCCCCCCCCCCCCCC/C=C\C(=O)O	101785463	(Z)-nonadec-2-enoic acid	(Z)-nonadec-2-enoic acid	2c-19:1	(2Z)-nonadec-2-enoic acid
106	C19:1 cis-3	#VALUE!	MUFA	cis	CCCCCCCCCCCCCCC/C=C\CC(=O)O				3c-19:1	(3Z)-nonadec-3-enoic acid
107	C19:1 cis-4	#VALUE!	MUFA	cis	CCCCCCCCCCCCCC/C=C\CCC(=O)O				4c-19:1	(4Z)-nonadec-4-enoic acid
108	C19:1 cis-5	#VALUE!	MUFA	cis	CCCCCCCCCCCCC/C=C\CCCC(=O)O	131839765	5Z-Nonadecenoic acid	(Z)-nonadec-5-enoic acid	5c-19:1	(5Z)-nonadec-5-enoic acid
109	C19:1 cis-6	#VALUE!	MUFA	cis	CCCCCCCCCCCC/C=C\CCCCC(=O)O	23426912	6Z-nonadecenoic acid	(Z)-nonadec-6-enoic acid	6c-19:1	(6Z)-nonadec-6-enoic acid
110	C19:1 cis-7	#VALUE!	MUFA	cis	CCCCCCCCCCC/C=C\CCCCCC(=O)O	5312515	7Z-nonadecenoic acid	(Z)-nonadec-7-enoic acid	7c-19:1	(7Z)-nonadec-7-enoic acid
111	C19:1 cis-8	#VALUE!	MUFA	cis	CCCCCCCCCC/C=C\CCCCCCC(=O)O				8c-19:1	(8Z)-nonadec-8-enoic acid
112	C19:1 cis-9	#VALUE!	MUFA	cis	CCCCCCCCC/C=C\CCCCCCCC(=O)O	14275216	cis-9-Nonadecenoic acid	(Z)-nonadec-9-enoic acid	9c-19:1	(9Z)-nonadec-9-enoic acid
113	C19:1 cis-10	#VALUE!	MUFA	cis	CCCCCCCC/C=C\CCCCCCCCC(=O)O	5312513	cis-10-Nonadecenoic acid	(Z)-nonadec-10-enoic acid	10c-19:1	(10Z)-nonadec-10-enoic acid
114	C19:1 cis-11	#VALUE!	MUFA	cis	CCCCCCC/C=C\CCCCCCCCCC(=O)O	52921844	11Z-nonadecenoic acid	(Z)-nonadec-11-enoic acid	11c-19:1	(11Z)-nonadec-11-enoic acid
115	C19:1 cis-12	#VALUE!	MUFA	cis	CCCCCC/C=C\CCCCCCCCCCC(=O)O	52921828	12Z-nonadecenoic acid	(Z)-nonadec-12-enoic acid	12c-19:1	(12Z)-nonadec-12-enoic acid
116	C19:1 cis-13	#VALUE!	MUFA	cis	CCCCC/C=C\CCCCCCCCCCCC(=O)O	52921860	13Z-nonadecenoic acid	(Z)-nonadec-13-enoic acid	13c-19:1	(13Z)-nonadec-13-enoic acid
117	C19:1 cis-14	#VALUE!	MUFA	cis	CCCC/C=C\CCCCCCCCCCCCC(=O)O				14c-19:1	(14Z)-nonadec-14-enoic acid
118	C19:1 cis-15	#VALUE!	MUFA	cis	CCC/C=C\CCCCCCCCCCCCCC(=O)O				15c-19:1	(15Z)-nonadec-15-enoic acid
119	C19:1 cis-16	#VALUE!	MUFA	cis	CC/C=C\CCCCCCCCCCCCCCC(=O)O	52921863	16Z-nonadecenoic acid	(Z)-nonadec-16-enoic acid	16c-19:1	(16Z)-nonadec-16-enoic acid
120	C19:1 cis-17	#VALUE!	MUFA	cis	C/C=C\CCCCCCCCCCCCCCCC(=O)O				17c-19:1	(17Z)-nonadec-17-enoic acid
121	C19:1 cis-18	#VALUE!	MUFA	cis	/C=C\CCCCCCCCCCCCCCCCC(=O)O				18c-19:1	(18Z)-nonadec-18-enoic acid
122	C20:1 cis-2	#VALUE!	MUFA	cis	CCCCCCCCCCCCCCCCC/C=C\C(=O)O	46234793	Eicosenoic acid, (Z)-	(Z)-icos-2-enoic acid	2c-20:1	(2Z)-eicos-2-enoic acid
123	C20:1 cis-3	#VALUE!	MUFA	cis	CCCCCCCCCCCCCCCC/C=C\CC(=O)O				3c-20:1	(3Z)-eicos-3-enoic acid
124	C20:1 cis-4	#VALUE!	MUFA	cis	CCCCCCCCCCCCCCC/C=C\CCC(=O)O				4c-20:1	(4Z)-eicos-4-enoic acid
125	C20:1 cis-5	#VALUE!	MUFA	cis	CCCCCCCCCCCCCC/C=C\CCCC(=O)O	5312522	5Z-eicosenoic acid	(Z)-icos-5-enoic acid	5c-20:1	(5Z)-eicos-5-enoic acid
126	C20:1 cis-6	#VALUE!	MUFA	cis	CCCCCCCCCCCCC/C=C\CCCCC(=O)O	131839770	6Z-Eicosenoic acid	(Z)-icos-6-enoic acid	6c-20:1	(6Z)-eicos-6-enoic acid
127	C20:1 cis-7	#VALUE!	MUFA	cis	CCCCCCCCCCCC/C=C\CCCCCC(=O)O	52921829	7Z-eicosenoic acid	(Z)-icos-7-enoic acid	7c-20:1	(7Z)-eicos-7-enoic acid
128	C20:1 cis-8	#VALUE!	MUFA	cis	CCCCCCCCCCC/C=C\CCCCCCC(=O)O	5312523	8Z-eicosenoic acid	(Z)-icos-8-enoic acid	8c-20:1	(8Z)-eicos-8-enoic acid
129	C20:1 cis-9	#VALUE!	MUFA	cis	CCCCCCCCCC/C=C\CCCCCCCC(=O)O	5282767	Gadoleic Acid	(Z)-icos-9-enoic acid	9c-20:1	(9Z)-eicos-9-enoic acid
130	C20:1 cis-10	#VALUE!	MUFA	cis	CCCCCCCCC/C=C\CCCCCCCCC(=O)O	14513469	10Z-Eicosenoic acid	(Z)-icos-10-enoic acid	10c-20:1	(10Z)-eicos-10-enoic acid
131	C20:1 cis-11	#VALUE!	MUFA	cis	CCCCCCCC/C=C\CCCCCCCCCC(=O)O	5282768	Gondoic Acid	(Z)-icos-11-enoic acid	11c-20:1	(11Z)-eicos-11-enoic acid
132	C20:1 cis-12	#VALUE!	MUFA	cis	CCCCCCC/C=C\CCCCCCCCCCC(=O)O				12c-20:1	(12Z)-eicos-12-enoic acid
133	C20:1 cis-13	#VALUE!	MUFA	cis	CCCCCC/C=C\CCCCCCCCCCCC(=O)O	5312518	Paullinic acid	(Z)-icos-13-enoic acid	13c-20:1	(13Z)-eicos-13-enoic acid
134	C20:1 cis-14	#VALUE!	MUFA	cis	CCCCC/C=C\CCCCCCCCCCCCC(=O)O	5282770	cis-14-Eicosenoic acid	(Z)-icos-14-enoic acid	14c-20:1	(14Z)-eicos-14-enoic acid
135	C20:1 cis-15	#VALUE!	MUFA	cis	CCCC/C=C\CCCCCCCCCCCCCC(=O)O	5312520	15Z-eicosenoic acid	(Z)-icos-15-enoic acid	15c-20:1	(15Z)-eicos-15-enoic acid
136	C20:1 cis-16	#VALUE!	MUFA	cis	CCC/C=C\CCCCCCCCCCCCCCC(=O)O	131839773	16Z-eicosenoic acid	(Z)-icos-16-enoic acid	16c-20:1	(16Z)-eicos-16-enoic acid
137	C20:1 cis-17	#VALUE!	MUFA	cis	CC/C=C\CCCCCCCCCCCCCCCC(=O)O	5282765	17Z-octadecenoic acid	(Z)-icos-17-enoic acid	17c-20:1	(17Z)-eicos-17-enoic acid
138	C20:1 cis-18	#VALUE!	MUFA	cis	C/C=C\CCCCCCCCCCCCCCCCC(=O)O				18c-20:1	(18Z)-eicos-18-enoic acid
139	C20:1 cis-19	#VALUE!	MUFA	cis	/C=C\CCCCCCCCCCCCCCCCCC(=O)O				19c-20:1	(19Z)-eicos-19-enoic acid
140	C21:1 cis-2	#VALUE!	MUFA	cis	CCCCCCCCCCCCCCCCCC/C=C\C(=O)O	141547872	(Z)-henicos-2-enoic acid	(Z)-henicos-2-enoic acid	2c-21:1	(2Z)-heneicos-2-enoic acid
141	C21:1 cis-3	#VALUE!	MUFA	cis	CCCCCCCCCCCCCCCCC/C=C\CC(=O)O				3c-21:1	(3Z)-heneicos-3-enoic acid
142	C21:1 cis-4	#VALUE!	MUFA	cis	CCCCCCCCCCCCCCCC/C=C\CCC(=O)O				4c-21:1	(4Z)-heneicos-4-enoic acid
143	C21:1 cis-5	#VALUE!	MUFA	cis	CCCCCCCCCCCCCCC/C=C\CCCC(=O)O				5c-21:1	(5Z)-heneicos-5-enoic acid
144	C21:1 cis-6	#VALUE!	MUFA	cis	CCCCCCCCCCCCCC/C=C\CCCCC(=O)O				6c-21:1	(6Z)-heneicos-6-enoic acid
145	C21:1 cis-7	#VALUE!	MUFA	cis	CCCCCCCCCCCCC/C=C\CCCCCC(=O)O	52921861	7Z-heneicosenoic acid	(Z)-henicos-7-enoic acid	7c-21:1	(7Z)-heneicos-7-enoic acid
146	C21:1 cis-8	#VALUE!	MUFA	cis	CCCCCCCCCCCC/C=C\CCCCCCC(=O)O				8c-21:1	(8Z)-heneicos-8-enoic acid
147	C21:1 cis-9	#VALUE!	MUFA	cis	CCCCCCCCCCC/C=C\CCCCCCCC(=O)O	139265371	(Z)-henicos-9-enoic acid	(Z)-henicos-9-enoic acid	9c-21:1	(9Z)-heneicos-9-enoic acid
148	C21:1 cis-10	#VALUE!	MUFA	cis	CCCCCCCCCC/C=C\CCCCCCCCC(=O)O				10c-21:1	(10Z)-heneicos-10-enoic acid
149	C21:1 cis-11	#VALUE!	MUFA	cis	CCCCCCCCC/C=C\CCCCCCCCCC(=O)O	165222992	Capecchic acid	(Z)-henicos-11-enoic acid	11c-21:1	(11Z)-heneicos-11-enoic acid
150	C21:1 cis-12	#VALUE!	MUFA	cis	CCCCCCCC/C=C\CCCCCCCCCCC(=O)O	5312547	12Z-heneicosenoic acid	(Z)-henicos-12-enoic acid	12c-21:1	(12Z)-heneicos-12-enoic acid
151	C21:1 cis-13	#VALUE!	MUFA	cis	CCCCCCC/C=C\CCCCCCCCCCCC(=O)O	11823531	(Z)-henicos-13-enoic acid	(Z)-henicos-13-enoic acid	13c-21:1	(13Z)-heneicos-13-enoic acid
152	C21:1 cis-14	#VALUE!	MUFA	cis	CCCCCC/C=C\CCCCCCCCCCCCC(=O)O	129724961	(z)-14-Heneicosenoic acid	(Z)-henicos-14-enoic acid	14c-21:1	(14Z)-heneicos-14-enoic acid
153	C21:1 cis-15	#VALUE!	MUFA	cis	CCCCC/C=C\CCCCCCCCCCCCCC(=O)O				15c-21:1	(15Z)-heneicos-15-enoic acid
154	C21:1 cis-16	#VALUE!	MUFA	cis	CCCC/C=C\CCCCCCCCCCCCCCC(=O)O				16c-21:1	(16Z)-heneicos-16-enoic acid
155	C21:1 cis-17	#VALUE!	MUFA	cis	CCC/C=C\CCCCCCCCCCCCCCCC(=O)O				17c-21:1	(17Z)-heneicos-17-enoic acid
156	C21:1 cis-18	#VALUE!	MUFA	cis	CC/C=C\CCCCCCCCCCCCCCCCC(=O)O	66560861	Cis-18-Heneicosenoic Acid	(Z)-henicos-18-enoic acid	18c-21:1	(18Z)-heneicos-18-enoic acid
157	C21:1 cis-19	#VALUE!	MUFA	cis	C/C=C\CCCCCCCCCCCCCCCCCC(=O)O				19c-21:1	(19Z)-heneicos-19-enoic acid
158	C21:1 cis-20	#VALUE!	MUFA	cis	/C=C\CCCCCCCCCCCCCCCCCCC(=O)O				20c-21:1	(20Z)-heneicos-20-enoic acid
159	C22:1 cis-2	#VALUE!	MUFA	cis	CCCCCCCCCCCCCCCCCCC/C=C\C(=O)O	46234794	(Z)-Docosenoic acid	(Z)-docos-2-enoic acid	2c-22:1	(2Z)-docos-2-enoic acid
160	C22:1 cis-3	#VALUE!	MUFA	cis	CCCCCCCCCCCCCCCCCC/C=C\CC(=O)O	140847098	(Z)-docos-3-enoic acid	(Z)-docos-3-enoic acid	3c-22:1	(3Z)-docos-3-enoic acid
161	C22:1 cis-4	#VALUE!	MUFA	cis	CCCCCCCCCCCCCCCCC/C=C\CCC(=O)O				4c-22:1	(4Z)-docos-4-enoic acid
162	C22:1 cis-5	#VALUE!	MUFA	cis	CCCCCCCCCCCCCCCC/C=C\CCCC(=O)O	5312553	5-Docosenoic acid, (5Z)-	(Z)-docos-5-enoic acid	5c-22:1	(5Z)-docos-5-enoic acid
163	C22:1 cis-6	#VALUE!	MUFA	cis	CCCCCCCCCCCCCCC/C=C\CCCCC(=O)O				6c-22:1	(6Z)-docos-6-enoic acid
164	C22:1 cis-7	#VALUE!	MUFA	cis	CCCCCCCCCCCCCC/C=C\CCCCCC(=O)O	52921862	7Z-docosenoic acid	(Z)-docos-7-enoic acid	7c-22:1	(7Z)-docos-7-enoic acid
165	C22:1 cis-8	#VALUE!	MUFA	cis	CCCCCCCCCCCCC/C=C\CCCCCCC(=O)O	102116685	Fredricksonic acid	(Z)-docos-8-enoic acid	8c-22:1	(8Z)-docos-8-enoic acid
166	C22:1 cis-9	#VALUE!	MUFA	cis	CCCCCCCCCCCC/C=C\CCCCCCCC(=O)O	13767089	9Z-docosenoic acid	(Z)-docos-9-enoic acid	9c-22:1	(9Z)-docos-9-enoic acid
167	C22:1 cis-10	#VALUE!	MUFA	cis	CCCCCCCCCCC/C=C\CCCCCCCCC(=O)O				10c-22:1	(10Z)-docos-10-enoic acid
168	C22:1 cis-11	#VALUE!	MUFA	cis	CCCCCCCCCC/C=C\CCCCCCCCCC(=O)O	5282771	Cetoleic Acid	(Z)-docos-11-enoic acid	11c-22:1	(11Z)-docos-11-enoic acid
169	C22:1 cis-12	#VALUE!	MUFA	cis	CCCCCCCCC/C=C\CCCCCCCCCCC(=O)O	141245991	(Z)-docos-12-enoic acid	(Z)-docos-12-enoic acid	12c-22:1	(12Z)-docos-12-enoic acid
170	C22:1 cis-13	#VALUE!	MUFA	cis	CCCCCCCC/C=C\CCCCCCCCCCCC(=O)O	5281116	Erucic Acid	(Z)-docos-13-enoic acid	13c-22:1	(13Z)-docos-13-enoic acid
171	C22:1 cis-14	#VALUE!	MUFA	cis	CCCCCCC/C=C\CCCCCCCCCCCCC(=O)O				14c-22:1	(14Z)-docos-14-enoic acid
172	C22:1 cis-15	#VALUE!	MUFA	cis	CCCCCC/C=C\CCCCCCCCCCCCCC(=O)O	5312551	15Z-docosenoic acid	(Z)-docos-15-enoic acid	15c-22:1	(15Z)-docos-15-enoic acid
173	C22:1 cis-16	#VALUE!	MUFA	cis	CCCCC/C=C\CCCCCCCCCCCCCCC(=O)O				16c-22:1	(16Z)-docos-16-enoic acid
174	C22:1 cis-17	#VALUE!	MUFA	cis	CCCC/C=C\CCCCCCCCCCCCCCCC(=O)O	101109963	17c-Docosensaeure	(Z)-docos-17-enoic acid	17c-22:1	(17Z)-docos-17-enoic acid
175	C22:1 cis-18	#VALUE!	MUFA	cis	CCC/C=C\CCCCCCCCCCCCCCCCC(=O)O				18c-22:1	(18Z)-docos-18-enoic acid
176	C22:1 cis-19	#VALUE!	MUFA	cis	CC/C=C\CCCCCCCCCCCCCCCCCC(=O)O	5312552	19Z-docosenoic acid	(Z)-docos-19-enoic acid	19c-22:1	(19Z)-docos-19-enoic acid
177	C22:1 cis-20	#VALUE!	MUFA	cis	C/C=C\CCCCCCCCCCCCCCCCCCC(=O)O				20c-22:1	(20Z)-docos-20-enoic acid
178	C22:1 cis-21	#VALUE!	MUFA	cis	/C=C\CCCCCCCCCCCCCCCCCCCC(=O)O				21c-22:1	(21Z)-docos-21-enoic acid
179	C23:1 cis-2	#VALUE!	MUFA	cis	CCCCCCCCCCCCCCCCCCCC/C=C\C(=O)O				2c-23:1	(2Z)-tricos-2-enoic acid
180	C23:1 cis-3	#VALUE!	MUFA	cis	CCCCCCCCCCCCCCCCCCC/C=C\CC(=O)O				3c-23:1	(3Z)-tricos-3-enoic acid
181	C23:1 cis-4	#VALUE!	MUFA	cis	CCCCCCCCCCCCCCCCCC/C=C\CCC(=O)O				4c-23:1	(4Z)-tricos-4-enoic acid
182	C23:1 cis-5	#VALUE!	MUFA	cis	CCCCCCCCCCCCCCCCC/C=C\CCCC(=O)O				5c-23:1	(5Z)-tricos-5-enoic acid
183	C23:1 cis-6	#VALUE!	MUFA	cis	CCCCCCCCCCCCCCCC/C=C\CCCCC(=O)O				6c-23:1	(6Z)-tricos-6-enoic acid
184	C23:1 cis-7	#VALUE!	MUFA	cis	CCCCCCCCCCCCCCC/C=C\CCCCCC(=O)O				7c-23:1	(7Z)-tricos-7-enoic acid
185	C23:1 cis-8	#VALUE!	MUFA	cis	CCCCCCCCCCCCCC/C=C\CCCCCCC(=O)O				8c-23:1	(8Z)-tricos-8-enoic acid
186	C23:1 cis-9	#VALUE!	MUFA	cis	CCCCCCCCCCCCC/C=C\CCCCCCCC(=O)O	131839762	9Z-Tricosenoic acid	(Z)-tricos-9-enoic acid	9c-23:1	(9Z)-tricos-9-enoic acid
187	C23:1 cis-10	#VALUE!	MUFA	cis	CCCCCCCCCCCC/C=C\CCCCCCCCC(=O)O				10c-23:1	(10Z)-tricos-10-enoic acid
188	C23:1 cis-11	#VALUE!	MUFA	cis	CCCCCCCCCCC/C=C\CCCCCCCCCC(=O)O				11c-23:1	(11Z)-tricos-11-enoic acid
189	C23:1 cis-12	#VALUE!	MUFA	cis	CCCCCCCCCC/C=C\CCCCCCCCCCC(=O)O				12c-23:1	(12Z)-tricos-12-enoic acid
190	C23:1 cis-13	#VALUE!	MUFA	cis	CCCCCCCCC/C=C\CCCCCCCCCCCC(=O)O	88194464	(Z)-tricos-13-enoic acid	(Z)-tricos-13-enoic acid	13c-23:1	(13Z)-tricos-13-enoic acid
191	C23:1 cis-14	#VALUE!	MUFA	cis	CCCCCCCC/C=C\CCCCCCCCCCCCC(=O)O	5312562	14Z-tricosenoic acid	(Z)-tricos-14-enoic acid	14c-23:1	(14Z)-tricos-14-enoic acid
192	C23:1 cis-15	#VALUE!	MUFA	cis	CCCCCCC/C=C\CCCCCCCCCCCCCC(=O)O	92033120	(Z)-tricos-15-enoic acid	(Z)-tricos-15-enoic acid	15c-23:1	(15Z)-tricos-15-enoic acid
193	C23:1 cis-16	#VALUE!	MUFA	cis	CCCCCC/C=C\CCCCCCCCCCCCCCC(=O)O	5312563	16Z-tricosenoic acid	(Z)-tricos-16-enoic acid	16c-23:1	(16Z)-tricos-16-enoic acid
194	C23:1 cis-17	#VALUE!	MUFA	cis	CCCCC/C=C\CCCCCCCCCCCCCCCC(=O)O	5312564	17Z-tricosenoic acid	(Z)-tricos-17-enoic acid	17c-23:1	(17Z)-tricos-17-enoic acid
195	C23:1 cis-18	#VALUE!	MUFA	cis	CCCC/C=C\CCCCCCCCCCCCCCCCC(=O)O	5312565	18Z-tricosenoic acid	(Z)-tricos-18-enoic acid	18c-23:1	(18Z)-tricos-18-enoic acid
196	C23:1 cis-19	#VALUE!	MUFA	cis	CCC/C=C\CCCCCCCCCCCCCCCCCC(=O)O				19c-23:1	(19Z)-tricos-19-enoic acid
197	C23:1 cis-20	#VALUE!	MUFA	cis	CC/C=C\CCCCCCCCCCCCCCCCCCC(=O)O				20c-23:1	(20Z)-tricos-20-enoic acid
198	C23:1 cis-21	#VALUE!	MUFA	cis	C/C=C\CCCCCCCCCCCCCCCCCCCC(=O)O				21c-23:1	(21Z)-tricos-21-enoic acid
199	C23:1 cis-22	#VALUE!	MUFA	cis	/C=C\CCCCCCCCCCCCCCCCCCCCC(=O)O				22c-23:1	(22Z)-tricos-22-enoic acid
200	C24:1 cis-2	#VALUE!	MUFA	cis	CCCCCCCCCCCCCCCCCCCCC/C=C\C(=O)O	6442558	Tetracosenoic acid, (Z)-	(Z)-tetracos-2-enoic acid	2c-24:1	(2Z)-tetracos-2-enoic acid
201	C24:1 cis-3	#VALUE!	MUFA	cis	CCCCCCCCCCCCCCCCCCCC/C=C\CC(=O)O				3c-24:1	(3Z)-tetracos-3-enoic acid
202	C24:1 cis-4	#VALUE!	MUFA	cis	CCCCCCCCCCCCCCCCCCC/C=C\CCC(=O)O				4c-24:1	(4Z)-tetracos-4-enoic acid
203	C24:1 cis-5	#VALUE!	MUFA	cis	CCCCCCCCCCCCCCCCCC/C=C\CCCC(=O)O	87535451	(Z)-tetracos-5-enoic acid	(Z)-tetracos-5-enoic acid	5c-24:1	(5Z)-tetracos-5-enoic acid
204	C24:1 cis-6	#VALUE!	MUFA	cis	CCCCCCCCCCCCCCCCC/C=C\CCCCC(=O)O				6c-24:1	(6Z)-tetracos-6-enoic acid
205	C24:1 cis-7	#VALUE!	MUFA	cis	CCCCCCCCCCCCCCCC/C=C\CCCCCC(=O)O				7c-24:1	(7Z)-tetracos-7-enoic acid
206	C24:1 cis-8	#VALUE!	MUFA	cis	CCCCCCCCCCCCCCC/C=C\CCCCCCC(=O)O				8c-24:1	(8Z)-tetracos-8-enoic acid
207	C24:1 cis-9	#VALUE!	MUFA	cis	CCCCCCCCCCCCCC/C=C\CCCCCCCC(=O)O	87065709	(Z)-tetracos-9-enoic acid	(Z)-tetracos-9-enoic acid	9c-24:1	(9Z)-tetracos-9-enoic acid
208	C24:1 cis-10	#VALUE!	MUFA	cis	CCCCCCCCCCCCC/C=C\CCCCCCCCC(=O)O				10c-24:1	(10Z)-tetracos-10-enoic acid
209	C24:1 cis-11	#VALUE!	MUFA	cis	CCCCCCCCCCCC/C=C\CCCCCCCCCC(=O)O	21774055	11Z-tetracosenoic acid	(Z)-tetracos-11-enoic acid	11c-24:1	(11Z)-tetracos-11-enoic acid
210	C24:1 cis-12	#VALUE!	MUFA	cis	CCCCCCCCCCC/C=C\CCCCCCCCCCC(=O)O				12c-24:1	(12Z)-tetracos-12-enoic acid
211	C24:1 cis-13	#VALUE!	MUFA	cis	CCCCCCCCCC/C=C\CCCCCCCCCCCC(=O)O	165186081	(Z)-tetracos-13-enoic acid	(Z)-tetracos-13-enoic acid	13c-24:1	(13Z)-tetracos-13-enoic acid
212	C24:1 cis-14	#VALUE!	MUFA	cis	CCCCCCCCC/C=C\CCCCCCCCCCCCC(=O)O				14c-24:1	(14Z)-tetracos-14-enoic acid
213	C24:1 cis-15	#VALUE!	MUFA	cis	CCCCCCCC/C=C\CCCCCCCCCCCCCC(=O)O	5281120	Nervonic Acid	(Z)-tetracos-15-enoic acid	15c-24:1	(15Z)-tetracos-15-enoic acid
214	C24:1 cis-16	#VALUE!	MUFA	cis	CCCCCCC/C=C\CCCCCCCCCCCCCCC(=O)O	129313357	(Z)-tetracos-16-enoic acid	(Z)-tetracos-16-enoic acid	16c-24:1	(16Z)-tetracos-16-enoic acid
215	C24:1 cis-17	#VALUE!	MUFA	cis	CCCCCC/C=C\CCCCCCCCCCCCCCCC(=O)O	14178786	17Z-Tetracosenoic acid	(Z)-tetracos-17-enoic acid	17c-24:1	(17Z)-tetracos-17-enoic acid
216	C24:1 cis-18	#VALUE!	MUFA	cis	CCCCC/C=C\CCCCCCCCCCCCCCCCC(=O)O				18c-24:1	(18Z)-tetracos-18-enoic acid
217	C24:1 cis-19	#VALUE!	MUFA	cis	CCCC/C=C\CCCCCCCCCCCCCCCCCC(=O)O	92033129	19c-Tetracosensaeure	(Z)-tetracos-19-enoic acid	19c-24:1	(19Z)-tetracos-19-enoic acid
218	C24:1 cis-20	#VALUE!	MUFA	cis	CCC/C=C\CCCCCCCCCCCCCCCCCCC(=O)O				20c-24:1	(20Z)-tetracos-20-enoic acid
219	C24:1 cis-21	#VALUE!	MUFA	cis	CC/C=C\CCCCCCCCCCCCCCCCCCCC(=O)O				21c-24:1	(21Z)-tetracos-21-enoic acid
220	C24:1 cis-22	#VALUE!	MUFA	cis	C/C=C\CCCCCCCCCCCCCCCCCCCCC(=O)O				22c-24:1	(22Z)-tetracos-22-enoic acid
221	C24:1 cis-23	#VALUE!	MUFA	cis	/C=C\CCCCCCCCCCCCCCCCCCCCCC(=O)O				23c-24:1	(23Z)-tetracos-23-enoic acid
222	C12∆1 cis-2	#VALUE!	CpFA	cis	CCCCCCCCC[C@H]1C[C@H]1C(=O)O	165392129	(1R,2S)-2-nonylcyclopropane-1-carboxylic acid	(1R,2S)-2-nonylcyclopropane-1-carboxylic acid	2,3-P-12:0	(2S,3R)-2,3-methylenedodecanoic acid
223	C12∆1 cis-3	#VALUE!	CpFA	cis	CCCCCCCC[C@H]1C[C@H]1CC(=O)O				3,4-P-12:0	(3S,4R)-3,4-methylenedodecanoic acid
224	C12∆1 cis-4	#VALUE!	CpFA	cis	CCCCCCC[C@H]1C[C@H]1CCC(=O)O	146018419	cis-3-(2Heptylcycloprop-1-yl)propanoic acid	3-[(1R,2S)-2-heptylcyclopropyl]propanoic acid	4,5-P-12:0	(4S,5R)-4,5-methylenedodecanoic acid
225	C12∆1 cis-5	#VALUE!	CpFA	cis	CCCCCC[C@H]1C[C@H]1CCCC(=O)O	156581807	Labrenzide	4-[(1R,2S)-2-hexylcyclopropyl]butanoic acid	5,6-P-12:0	(5S,6R)-5,6-methylenedodecanoic acid
226	C12∆1 cis-6	#VALUE!	CpFA	cis	CCCCC[C@H]1C[C@H]1CCCCC(=O)O				6,7-P-12:0	(6S,7R)-6,7-methylenedodecanoic acid
227	C12∆1 cis-7	#VALUE!	CpFA	cis	CCCC[C@H]1C[C@H]1CCCCCC(=O)O				7,8-P-12:0	(7S,8R)-7,8-methylenedodecanoic acid
228	C12∆1 cis-8	#VALUE!	CpFA	cis	CCC[C@H]1C[C@H]1CCCCCCC(=O)O				8,9-P-12:0	(8S,9R)-8,9-methylenedodecanoic acid
229	C12∆1 cis-9	#VALUE!	CpFA	cis	CC[C@H]1C[C@H]1CCCCCCCC(=O)O				9,10-P-12:0	(9S,10R)-9,10-methylenedodecanoic acid
230	C12∆1 cis-10	#VALUE!	CpFA	cis	C[C@H]1C[C@H]1CCCCCCCCC(=O)O	102194507	9-[(1R,2S)-2-methylcyclopropyl]nonanoic acid	9-[(1R,2S)-2-methylcyclopropyl]nonanoic acid	10,11-P-12:0	(10S,11R)-10,11-methylenedodecanoic acid
231	C12∆1 cis-11	#VALUE!	CpFA	cis	[C@H]1C[C@H]1CCCCCCCCCC(=O)O				11,12-P-12:0	(11S,12R)-11,12-methylenedodecanoic acid
232	C13∆1 cis-2	#VALUE!	CpFA	cis	CCCCCCCCCC[C@H]1C[C@H]1C(=O)O	97968086	(1R,2S)-2-decylcyclopropane-1-carboxylic acid	(1R,2S)-2-decylcyclopropane-1-carboxylic acid	2,3-P-13:0	(2S,3R)-2,3-methylenetridecanoic acid
233	C13∆1 cis-3	#VALUE!	CpFA	cis	CCCCCCCCC[C@H]1C[C@H]1CC(=O)O				3,4-P-13:0	(3S,4R)-3,4-methylenetridecanoic acid
234	C13∆1 cis-4	#VALUE!	CpFA	cis	CCCCCCCC[C@H]1C[C@H]1CCC(=O)O				4,5-P-13:0	(4S,5R)-4,5-methylenetridecanoic acid
235	C13∆1 cis-5	#VALUE!	CpFA	cis	CCCCCCC[C@H]1C[C@H]1CCCC(=O)O				5,6-P-13:0	(5S,6R)-5,6-methylenetridecanoic acid
236	C13∆1 cis-6	#VALUE!	CpFA	cis	CCCCCC[C@H]1C[C@H]1CCCCC(=O)O				6,7-P-13:0	(6S,7R)-6,7-methylenetridecanoic acid
237	C13∆1 cis-7	#VALUE!	CpFA	cis	CCCCC[C@H]1C[C@H]1CCCCCC(=O)O				7,8-P-13:0	(7S,8R)-7,8-methylenetridecanoic acid
238	C13∆1 cis-8	#VALUE!	CpFA	cis	CCCC[C@H]1C[C@H]1CCCCCCC(=O)O				8,9-P-13:0	(8S,9R)-8,9-methylenetridecanoic acid
239	C13∆1 cis-9	#VALUE!	CpFA	cis	CCC[C@H]1C[C@H]1CCCCCCCC(=O)O				9,10-P-13:0	(9S,10R)-9,10-methylenetridecanoic acid
240	C13∆1 cis-10	#VALUE!	CpFA	cis	CC[C@H]1C[C@H]1CCCCCCCCC(=O)O				10,11-P-13:0	(10S,11R)-10,11-methylenetridecanoic acid
241	C13∆1 cis-11	#VALUE!	CpFA	cis	C[C@H]1C[C@H]1CCCCCCCCCC(=O)O				11,12-P-13:0	(11S,12R)-11,12-methylenetridecanoic acid
242	C13∆1 cis-12	#VALUE!	CpFA	cis	[C@H]1C[C@H]1CCCCCCCCCCC(=O)O				12,13-P-13:0	(12S,13R)-12,13-methylenetridecanoic acid
243	C14∆1 cis-2	#VALUE!	CpFA	cis	CCCCCCCCCCC[C@H]1C[C@H]1C(=O)O				2,3-P-14:0	(2S,3R)-2,3-methylenetetradecanoic acid
244	C14∆1 cis-3	#VALUE!	CpFA	cis	CCCCCCCCCC[C@H]1C[C@H]1CC(=O)O				3,4-P-14:0	(3S,4R)-3,4-methylenetetradecanoic acid
245	C14∆1 cis-4	#VALUE!	CpFA	cis	CCCCCCCCC[C@H]1C[C@H]1CCC(=O)O				4,5-P-14:0	(4S,5R)-4,5-methylenetetradecanoic acid
246	C14∆1 cis-5	#VALUE!	CpFA	cis	CCCCCCCC[C@H]1C[C@H]1CCCC(=O)O				5,6-P-14:0	(5S,6R)-5,6-methylenetetradecanoic acid
247	C14∆1 cis-6	#VALUE!	CpFA	cis	CCCCCCC[C@H]1C[C@H]1CCCCC(=O)O				6,7-P-14:0	(6S,7R)-6,7-methylenetetradecanoic acid
248	C14∆1 cis-7	#VALUE!	CpFA	cis	CCCCCC[C@H]1C[C@H]1CCCCCC(=O)O				7,8-P-14:0	(7S,8R)-7,8-methylenetetradecanoic acid
249	C14∆1 cis-8	#VALUE!	CpFA	cis	CCCCC[C@H]1C[C@H]1CCCCCCC(=O)O				8,9-P-14:0	(8S,9R)-8,9-methylenetetradecanoic acid
250	C14∆1 cis-9	#VALUE!	CpFA	cis	CCCC[C@H]1C[C@H]1CCCCCCCC(=O)O	22846773	8-[(1R,2S)-2-butylcyclopropyl]octanoic acid	8-[(1R,2S)-2-butylcyclopropyl]octanoic acid	9,10-P-14:0	(9S,10R)-9,10-methylenetetradecanoic acid
251	C14∆1 cis-10	#VALUE!	CpFA	cis	CCC[C@H]1C[C@H]1CCCCCCCCC(=O)O				10,11-P-14:0	(10S,11R)-10,11-methylenetetradecanoic acid
252	C14∆1 cis-11	#VALUE!	CpFA	cis	CC[C@H]1C[C@H]1CCCCCCCCCC(=O)O				11,12-P-14:0	(11S,12R)-11,12-methylenetetradecanoic acid
253	C14∆1 cis-12	#VALUE!	CpFA	cis	C[C@H]1C[C@H]1CCCCCCCCCCC(=O)O	11032008	11-[(1R,2S)-2-methylcyclopropyl]undecanoic acid	11-[(1R,2S)-2-methylcyclopropyl]undecanoic acid	12,13-P-14:0	(12S,13R)-12,13-methylenetetradecanoic acid
254	C14∆1 cis-13	#VALUE!	CpFA	cis	[C@H]1C[C@H]1CCCCCCCCCCCC(=O)O				13,14-P-14:0	(13S,14R)-13,14-methylenetetradecanoic acid
255	C15∆1 cis-2	#VALUE!	CpFA	cis	CCCCCCCCCCCC[C@H]1C[C@H]1C(=O)O				2,3-P-15:0	(2S,3R)-2,3-methylenepentadecanoic acid
256	C15∆1 cis-3	#VALUE!	CpFA	cis	CCCCCCCCCCC[C@H]1C[C@H]1CC(=O)O				3,4-P-15:0	(3S,4R)-3,4-methylenepentadecanoic acid
257	C15∆1 cis-4	#VALUE!	CpFA	cis	CCCCCCCCCC[C@H]1C[C@H]1CCC(=O)O				4,5-P-15:0	(4S,5R)-4,5-methylenepentadecanoic acid
258	C15∆1 cis-5	#VALUE!	CpFA	cis	CCCCCCCCC[C@H]1C[C@H]1CCCC(=O)O				5,6-P-15:0	(5S,6R)-5,6-methylenepentadecanoic acid
259	C15∆1 cis-6	#VALUE!	CpFA	cis	CCCCCCCC[C@H]1C[C@H]1CCCCC(=O)O				6,7-P-15:0	(6S,7R)-6,7-methylenepentadecanoic acid
260	C15∆1 cis-7	#VALUE!	CpFA	cis	CCCCCCC[C@H]1C[C@H]1CCCCCC(=O)O				7,8-P-15:0	(7S,8R)-7,8-methylenepentadecanoic acid
261	C15∆1 cis-8	#VALUE!	CpFA	cis	CCCCCC[C@H]1C[C@H]1CCCCCCC(=O)O				8,9-P-15:0	(8S,9R)-8,9-methylenepentadecanoic acid
262	C15∆1 cis-9	#VALUE!	CpFA	cis	CCCCC[C@H]1C[C@H]1CCCCCCCC(=O)O				9,10-P-15:0	(9S,10R)-9,10-methylenepentadecanoic acid
263	C15∆1 cis-10	#VALUE!	CpFA	cis	CCCC[C@H]1C[C@H]1CCCCCCCCC(=O)O				10,11-P-15:0	(10S,11R)-10,11-methylenepentadecanoic acid
264	C15∆1 cis-11	#VALUE!	CpFA	cis	CCC[C@H]1C[C@H]1CCCCCCCCCC(=O)O				11,12-P-15:0	(11S,12R)-11,12-methylenepentadecanoic acid
265	C15∆1 cis-12	#VALUE!	CpFA	cis	CC[C@H]1C[C@H]1CCCCCCCCCCC(=O)O	11747184	11-(cis-2-Ethylcyclopropyl)undecanoic acid	11-[(1R,2S)-2-ethylcyclopropyl]undecanoic acid	12,13-P-15:0	(12S,13R)-12,13-methylenepentadecanoic acid
266	C15∆1 cis-13	#VALUE!	CpFA	cis	C[C@H]1C[C@H]1CCCCCCCCCCCC(=O)O				13,14-P-15:0	(13S,14R)-13,14-methylenepentadecanoic acid
267	C15∆1 cis-14	#VALUE!	CpFA	cis	[C@H]1C[C@H]1CCCCCCCCCCCCC(=O)O				14,15-P-15:0	(14S,15R)-14,15-methylenepentadecanoic acid
268	C16∆1 cis-2	#VALUE!	CpFA	cis	CCCCCCCCCCCCC[C@H]1C[C@H]1C(=O)O				2,3-P-16:0	(2S,3R)-2,3-methylenehexadecanoic acid
269	C16∆1 cis-3	#VALUE!	CpFA	cis	CCCCCCCCCCCC[C@H]1C[C@H]1CC(=O)O				3,4-P-16:0	(3S,4R)-3,4-methylenehexadecanoic acid
270	C16∆1 cis-4	#VALUE!	CpFA	cis	CCCCCCCCCCC[C@H]1C[C@H]1CCC(=O)O				4,5-P-16:0	(4S,5R)-4,5-methylenehexadecanoic acid
271	C16∆1 cis-5	#VALUE!	CpFA	cis	CCCCCCCCCC[C@H]1C[C@H]1CCCC(=O)O				5,6-P-16:0	(5S,6R)-5,6-methylenehexadecanoic acid
272	C16∆1 cis-6	#VALUE!	CpFA	cis	CCCCCCCCC[C@H]1C[C@H]1CCCCC(=O)O				6,7-P-16:0	(6S,7R)-6,7-methylenehexadecanoic acid
273	C16∆1 cis-7	#VALUE!	CpFA	cis	CCCCCCCC[C@H]1C[C@H]1CCCCCC(=O)O	101946923	6-[(1R,2S)-2-octylcyclopropyl]hexanoic acid	6-[(1R,2S)-2-octylcyclopropyl]hexanoic acid	7,8-P-16:0	(7S,8R)-7,8-methylenehexadecanoic acid
274	C16∆1 cis-8	#VALUE!	CpFA	cis	CCCCCCC[C@H]1C[C@H]1CCCCCCC(=O)O				8,9-P-16:0	(8S,9R)-8,9-methylenehexadecanoic acid
275	C16∆1 cis-9	#VALUE!	CpFA	cis	CCCCCC[C@H]1C[C@H]1CCCCCCCC(=O)O	14345320	cis-9,10-Methylenehexadecanoic acid	8-[(1R,2S)-2-hexylcyclopropyl]octanoic acid	9,10-P-16:0	(9S,10R)-9,10-methylenehexadecanoic acid
276	C16∆1 cis-10	#VALUE!	CpFA	cis	CCCCC[C@H]1C[C@H]1CCCCCCCCC(=O)O				10,11-P-16:0	(10S,11R)-10,11-methylenehexadecanoic acid
277	C16∆1 cis-11	#VALUE!	CpFA	cis	CCCC[C@H]1C[C@H]1CCCCCCCCCC(=O)O				11,12-P-16:0	(11S,12R)-11,12-methylenehexadecanoic acid
278	C16∆1 cis-12	#VALUE!	CpFA	cis	CCC[C@H]1C[C@H]1CCCCCCCCCCC(=O)O	11032872	11-(cis-2-Propylcyclopropyl)undecanoic acid	11-[(1R,2S)-2-propylcyclopropyl]undecanoic acid	12,13-P-16:0	(12S,13R)-12,13-methylenehexadecanoic acid
279	C16∆1 cis-13	#VALUE!	CpFA	cis	CC[C@H]1C[C@H]1CCCCCCCCCCCC(=O)O				13,14-P-16:0	(13S,14R)-13,14-methylenehexadecanoic acid
280	C16∆1 cis-14	#VALUE!	CpFA	cis	C[C@H]1C[C@H]1CCCCCCCCCCCCC(=O)O				14,15-P-16:0	(14S,15R)-14,15-methylenehexadecanoic acid
281	C16∆1 cis-15	#VALUE!	CpFA	cis	[C@H]1C[C@H]1CCCCCCCCCCCCCC(=O)O				15,16-P-16:0	(15S,16R)-15,16-methylenehexadecanoic acid
282	C17∆1 cis-2	#VALUE!	CpFA	cis	CCCCCCCCCCCCCC[C@H]1C[C@H]1C(=O)O				2,3-P-17:0	(2S,3R)-2,3-methyleneheptadecanoic acid
283	C17∆1 cis-3	#VALUE!	CpFA	cis	CCCCCCCCCCCCC[C@H]1C[C@H]1CC(=O)O				3,4-P-17:0	(3S,4R)-3,4-methyleneheptadecanoic acid
284	C17∆1 cis-4	#VALUE!	CpFA	cis	CCCCCCCCCCCC[C@H]1C[C@H]1CCC(=O)O				4,5-P-17:0	(4S,5R)-4,5-methyleneheptadecanoic acid
285	C17∆1 cis-5	#VALUE!	CpFA	cis	CCCCCCCCCCC[C@H]1C[C@H]1CCCC(=O)O				5,6-P-17:0	(5S,6R)-5,6-methyleneheptadecanoic acid
286	C17∆1 cis-6	#VALUE!	CpFA	cis	CCCCCCCCCC[C@H]1C[C@H]1CCCCC(=O)O				6,7-P-17:0	(6S,7R)-6,7-methyleneheptadecanoic acid
287	C17∆1 cis-7	#VALUE!	CpFA	cis	CCCCCCCCC[C@H]1C[C@H]1CCCCCC(=O)O				7,8-P-17:0	(7S,8R)-7,8-methyleneheptadecanoic acid
288	C17∆1 cis-8	#VALUE!	CpFA	cis	CCCCCCCC[C@H]1C[C@H]1CCCCCCC(=O)O				8,9-P-17:0	(8S,9R)-8,9-methyleneheptadecanoic acid
289	C17∆1 cis-9	#VALUE!	CpFA	cis	CCCCCCC[C@H]1C[C@H]1CCCCCCCC(=O)O				9,10-P-17:0	(9S,10R)-9,10-methyleneheptadecanoic acid
290	C17∆1 cis-10	#VALUE!	CpFA	cis	CCCCCC[C@H]1C[C@H]1CCCCCCCCC(=O)O				10,11-P-17:0	(10S,11R)-10,11-methyleneheptadecanoic acid
291	C17∆1 cis-11	#VALUE!	CpFA	cis	CCCCC[C@H]1C[C@H]1CCCCCCCCCC(=O)O				11,12-P-17:0	(11S,12R)-11,12-methyleneheptadecanoic acid
292	C17∆1 cis-12	#VALUE!	CpFA	cis	CCCC[C@H]1C[C@H]1CCCCCCCCCCC(=O)O				12,13-P-17:0	(12S,13R)-12,13-methyleneheptadecanoic acid
293	C17∆1 cis-13	#VALUE!	CpFA	cis	CCC[C@H]1C[C@H]1CCCCCCCCCCCC(=O)O				13,14-P-17:0	(13S,14R)-13,14-methyleneheptadecanoic acid
294	C17∆1 cis-14	#VALUE!	CpFA	cis	CC[C@H]1C[C@H]1CCCCCCCCCCCCC(=O)O				14,15-P-17:0	(14S,15R)-14,15-methyleneheptadecanoic acid
295	C17∆1 cis-15	#VALUE!	CpFA	cis	C[C@H]1C[C@H]1CCCCCCCCCCCCCC(=O)O				15,16-P-17:0	(15S,16R)-15,16-methyleneheptadecanoic acid
296	C17∆1 cis-16	#VALUE!	CpFA	cis	[C@H]1C[C@H]1CCCCCCCCCCCCCCC(=O)O				16,17-P-17:0	(16S,17R)-16,17-methyleneheptadecanoic acid
297	C18∆1 cis-2	#VALUE!	CpFA	cis	CCCCCCCCCCCCCCC[C@H]1C[C@H]1C(=O)O				2,3-P-18:0	(2S,3R)-2,3-methyleneoctadecanoic acid
298	C18∆1 cis-3	#VALUE!	CpFA	cis	CCCCCCCCCCCCCC[C@H]1C[C@H]1CC(=O)O				3,4-P-18:0	(3S,4R)-3,4-methyleneoctadecanoic acid
299	C18∆1 cis-4	#VALUE!	CpFA	cis	CCCCCCCCCCCCC[C@H]1C[C@H]1CCC(=O)O				4,5-P-18:0	(4S,5R)-4,5-methyleneoctadecanoic acid
300	C18∆1 cis-5	#VALUE!	CpFA	cis	CCCCCCCCCCCC[C@H]1C[C@H]1CCCC(=O)O				5,6-P-18:0	(5S,6R)-5,6-methyleneoctadecanoic acid
301	C18∆1 cis-6	#VALUE!	CpFA	cis	CCCCCCCCCCC[C@H]1C[C@H]1CCCCC(=O)O	22846772	5-[(1R,2S)-2-undecylcyclopropyl]pentanoic acid	5-[(1R,2S)-2-undecylcyclopropyl]pentanoic acid	6,7-P-18:0	(6S,7R)-6,7-methyleneoctadecanoic acid
302	C18∆1 cis-7	#VALUE!	CpFA	cis	CCCCCCCCCC[C@H]1C[C@H]1CCCCCC(=O)O				7,8-P-18:0	(7S,8R)-7,8-methyleneoctadecanoic acid
303	C18∆1 cis-8	#VALUE!	CpFA	cis	CCCCCCCCC[C@H]1C[C@H]1CCCCCCC(=O)O				8,9-P-18:0	(8S,9R)-8,9-methyleneoctadecanoic acid
304	C18∆1 cis-9	#VALUE!	CpFA	cis	CCCCCCCC[C@H]1C[C@H]1CCCCCCCC(=O)O	11426463	cis-9,10-Methyleneoctadecanoic acid	8-[(1R,2S)-2-octylcyclopropyl]octanoic acid	9,10-P-18:0	(9S,10R)-9,10-methyleneoctadecanoic acid
305	C18∆1 cis-10	#VALUE!	CpFA	cis	CCCCCCC[C@H]1C[C@H]1CCCCCCCCC(=O)O				10,11-P-18:0	(10S,11R)-10,11-methyleneoctadecanoic acid
306	C18∆1 cis-11	#VALUE!	CpFA	cis	CCCCCC[C@H]1C[C@H]1CCCCCCCCCC(=O)O	656761	Lactobacillic acid	10-[(1R,2S)-2-hexylcyclopropyl]decanoic acid	11,12-P-18:0	(11S,12R)-11,12-methyleneoctadecanoic acid
307	C18∆1 cis-12	#VALUE!	CpFA	cis	CCCCC[C@H]1C[C@H]1CCCCCCCCCCC(=O)O				12,13-P-18:0	(12S,13R)-12,13-methyleneoctadecanoic acid
308	C18∆1 cis-13	#VALUE!	CpFA	cis	CCCC[C@H]1C[C@H]1CCCCCCCCCCCC(=O)O				13,14-P-18:0	(13S,14R)-13,14-methyleneoctadecanoic acid
309	C18∆1 cis-14	#VALUE!	CpFA	cis	CCC[C@H]1C[C@H]1CCCCCCCCCCCCC(=O)O				14,15-P-18:0	(14S,15R)-14,15-methyleneoctadecanoic acid
310	C18∆1 cis-15	#VALUE!	CpFA	cis	CC[C@H]1C[C@H]1CCCCCCCCCCCCCC(=O)O				15,16-P-18:0	(15S,16R)-15,16-methyleneoctadecanoic acid
311	C18∆1 cis-16	#VALUE!	CpFA	cis	C[C@H]1C[C@H]1CCCCCCCCCCCCCCC(=O)O				16,17-P-18:0	(16S,17R)-16,17-methyleneoctadecanoic acid
312	C18∆1 cis-17	#VALUE!	CpFA	cis	[C@H]1C[C@H]1CCCCCCCCCCCCCCCC(=O)O				17,18-P-18:0	(17S,18R)-17,18-methyleneoctadecanoic acid
313	C19∆1 cis-2	#VALUE!	CpFA	cis	CCCCCCCCCCCCCCCC[C@H]1C[C@H]1C(=O)O				2,3-P-19:0	(2S,3R)-2,3-methylenenonadecanoic acid
314	C19∆1 cis-3	#VALUE!	CpFA	cis	CCCCCCCCCCCCCCC[C@H]1C[C@H]1CC(=O)O				3,4-P-19:0	(3S,4R)-3,4-methylenenonadecanoic acid
315	C19∆1 cis-4	#VALUE!	CpFA	cis	CCCCCCCCCCCCCC[C@H]1C[C@H]1CCC(=O)O				4,5-P-19:0	(4S,5R)-4,5-methylenenonadecanoic acid
316	C19∆1 cis-5	#VALUE!	CpFA	cis	CCCCCCCCCCCCC[C@H]1C[C@H]1CCCC(=O)O				5,6-P-19:0	(5S,6R)-5,6-methylenenonadecanoic acid
317	C19∆1 cis-6	#VALUE!	CpFA	cis	CCCCCCCCCCCC[C@H]1C[C@H]1CCCCC(=O)O				6,7-P-19:0	(6S,7R)-6,7-methylenenonadecanoic acid
318	C19∆1 cis-7	#VALUE!	CpFA	cis	CCCCCCCCCCC[C@H]1C[C@H]1CCCCCC(=O)O				7,8-P-19:0	(7S,8R)-7,8-methylenenonadecanoic acid
319	C19∆1 cis-8	#VALUE!	CpFA	cis	CCCCCCCCCC[C@H]1C[C@H]1CCCCCCC(=O)O				8,9-P-19:0	(8S,9R)-8,9-methylenenonadecanoic acid
320	C19∆1 cis-9	#VALUE!	CpFA	cis	CCCCCCCCC[C@H]1C[C@H]1CCCCCCCC(=O)O				9,10-P-19:0	(9S,10R)-9,10-methylenenonadecanoic acid
321	C19∆1 cis-10	#VALUE!	CpFA	cis	CCCCCCCC[C@H]1C[C@H]1CCCCCCCCC(=O)O				10,11-P-19:0	(10S,11R)-10,11-methylenenonadecanoic acid
322	C19∆1 cis-11	#VALUE!	CpFA	cis	CCCCCCC[C@H]1C[C@H]1CCCCCCCCCC(=O)O				11,12-P-19:0	(11S,12R)-11,12-methylenenonadecanoic acid
323	C19∆1 cis-12	#VALUE!	CpFA	cis	CCCCCC[C@H]1C[C@H]1CCCCCCCCCCC(=O)O				12,13-P-19:0	(12S,13R)-12,13-methylenenonadecanoic acid
324	C19∆1 cis-13	#VALUE!	CpFA	cis	CCCCC[C@H]1C[C@H]1CCCCCCCCCCCC(=O)O				13,14-P-19:0	(13S,14R)-13,14-methylenenonadecanoic acid
325	C19∆1 cis-14	#VALUE!	CpFA	cis	CCCC[C@H]1C[C@H]1CCCCCCCCCCCCC(=O)O				14,15-P-19:0	(14S,15R)-14,15-methylenenonadecanoic acid
326	C19∆1 cis-15	#VALUE!	CpFA	cis	CCC[C@H]1C[C@H]1CCCCCCCCCCCCCC(=O)O				15,16-P-19:0	(15S,16R)-15,16-methylenenonadecanoic acid
327	C19∆1 cis-16	#VALUE!	CpFA	cis	CC[C@H]1C[C@H]1CCCCCCCCCCCCCCC(=O)O				16,17-P-19:0	(16S,17R)-16,17-methylenenonadecanoic acid
328	C19∆1 cis-17	#VALUE!	CpFA	cis	C[C@H]1C[C@H]1CCCCCCCCCCCCCCCC(=O)O				17,18-P-19:0	(17S,18R)-17,18-methylenenonadecanoic acid
329	C19∆1 cis-18	#VALUE!	CpFA	cis	[C@H]1C[C@H]1CCCCCCCCCCCCCCCCC(=O)O				18,19-P-19:0	(18S,19R)-18,19-methylenenonadecanoic acid
330	C20∆1 cis-2	#VALUE!	CpFA	cis	CCCCCCCCCCCCCCCCC[C@H]1C[C@H]1C(=O)O				2,3-P-20:0	(2S,3R)-2,3-methyleneeicosanoic acid
331	C20∆1 cis-3	#VALUE!	CpFA	cis	CCCCCCCCCCCCCCCC[C@H]1C[C@H]1CC(=O)O				3,4-P-20:0	(3S,4R)-3,4-methyleneeicosanoic acid
332	C20∆1 cis-4	#VALUE!	CpFA	cis	CCCCCCCCCCCCCCC[C@H]1C[C@H]1CCC(=O)O				4,5-P-20:0	(4S,5R)-4,5-methyleneeicosanoic acid
333	C20∆1 cis-5	#VALUE!	CpFA	cis	CCCCCCCCCCCCCC[C@H]1C[C@H]1CCCC(=O)O				5,6-P-20:0	(5S,6R)-5,6-methyleneeicosanoic acid
334	C20∆1 cis-6	#VALUE!	CpFA	cis	CCCCCCCCCCCCC[C@H]1C[C@H]1CCCCC(=O)O				6,7-P-20:0	(6S,7R)-6,7-methyleneeicosanoic acid
335	C20∆1 cis-7	#VALUE!	CpFA	cis	CCCCCCCCCCCC[C@H]1C[C@H]1CCCCCC(=O)O				7,8-P-20:0	(7S,8R)-7,8-methyleneeicosanoic acid
336	C20∆1 cis-8	#VALUE!	CpFA	cis	CCCCCCCCCCC[C@H]1C[C@H]1CCCCCCC(=O)O				8,9-P-20:0	(8S,9R)-8,9-methyleneeicosanoic acid
337	C20∆1 cis-9	#VALUE!	CpFA	cis	CCCCCCCCCC[C@H]1C[C@H]1CCCCCCCC(=O)O				9,10-P-20:0	(9S,10R)-9,10-methyleneeicosanoic acid
338	C20∆1 cis-10	#VALUE!	CpFA	cis	CCCCCCCCC[C@H]1C[C@H]1CCCCCCCCC(=O)O				10,11-P-20:0	(10S,11R)-10,11-methyleneeicosanoic acid
339	C20∆1 cis-11	#VALUE!	CpFA	cis	CCCCCCCC[C@H]1C[C@H]1CCCCCCCCCC(=O)O	169442814	(9R,10S)-Dihydrosterculic acid	10-[(1R,2S)-2-octylcyclopropyl]decanoic acid	11,12-P-20:0	(11S,12R)-11,12-methyleneeicosanoic acid
340	C20∆1 cis-12	#VALUE!	CpFA	cis	CCCCCCC[C@H]1C[C@H]1CCCCCCCCCCC(=O)O				12,13-P-20:0	(12S,13R)-12,13-methyleneeicosanoic acid
341	C20∆1 cis-13	#VALUE!	CpFA	cis	CCCCCC[C@H]1C[C@H]1CCCCCCCCCCCC(=O)O				13,14-P-20:0	(13S,14R)-13,14-methyleneeicosanoic acid
342	C20∆1 cis-14	#VALUE!	CpFA	cis	CCCCC[C@H]1C[C@H]1CCCCCCCCCCCCC(=O)O				14,15-P-20:0	(14S,15R)-14,15-methyleneeicosanoic acid
343	C20∆1 cis-15	#VALUE!	CpFA	cis	CCCC[C@H]1C[C@H]1CCCCCCCCCCCCCC(=O)O				15,16-P-20:0	(15S,16R)-15,16-methyleneeicosanoic acid
344	C20∆1 cis-16	#VALUE!	CpFA	cis	CCC[C@H]1C[C@H]1CCCCCCCCCCCCCCC(=O)O				16,17-P-20:0	(16S,17R)-16,17-methyleneeicosanoic acid
345	C20∆1 cis-17	#VALUE!	CpFA	cis	CC[C@H]1C[C@H]1CCCCCCCCCCCCCCCC(=O)O				17,18-P-20:0	(17S,18R)-17,18-methyleneeicosanoic acid
346	C20∆1 cis-18	#VALUE!	CpFA	cis	C[C@H]1C[C@H]1CCCCCCCCCCCCCCCCC(=O)O				18,19-P-20:0	(18S,19R)-18,19-methyleneeicosanoic acid
347	C20∆1 cis-19	#VALUE!	CpFA	cis	[C@H]1C[C@H]1CCCCCCCCCCCCCCCCCC(=O)O				19,20-P-20:0	(19S,20R)-19,20-methyleneeicosanoic acid
348	C21∆1 cis-2	#VALUE!	CpFA	cis	CCCCCCCCCCCCCCCCCC[C@H]1C[C@H]1C(=O)O				2,3-P-21:0	(2S,3R)-2,3-methyleneheneicosanoic acid
349	C21∆1 cis-3	#VALUE!	CpFA	cis	CCCCCCCCCCCCCCCCC[C@H]1C[C@H]1CC(=O)O				3,4-P-21:0	(3S,4R)-3,4-methyleneheneicosanoic acid
350	C21∆1 cis-4	#VALUE!	CpFA	cis	CCCCCCCCCCCCCCCC[C@H]1C[C@H]1CCC(=O)O				4,5-P-21:0	(4S,5R)-4,5-methyleneheneicosanoic acid
351	C21∆1 cis-5	#VALUE!	CpFA	cis	CCCCCCCCCCCCCCC[C@H]1C[C@H]1CCCC(=O)O				5,6-P-21:0	(5S,6R)-5,6-methyleneheneicosanoic acid
352	C21∆1 cis-6	#VALUE!	CpFA	cis	CCCCCCCCCCCCCC[C@H]1C[C@H]1CCCCC(=O)O				6,7-P-21:0	(6S,7R)-6,7-methyleneheneicosanoic acid
353	C21∆1 cis-7	#VALUE!	CpFA	cis	CCCCCCCCCCCCC[C@H]1C[C@H]1CCCCCC(=O)O				7,8-P-21:0	(7S,8R)-7,8-methyleneheneicosanoic acid
354	C21∆1 cis-8	#VALUE!	CpFA	cis	CCCCCCCCCCCC[C@H]1C[C@H]1CCCCCCC(=O)O				8,9-P-21:0	(8S,9R)-8,9-methyleneheneicosanoic acid
355	C21∆1 cis-9	#VALUE!	CpFA	cis	CCCCCCCCCCC[C@H]1C[C@H]1CCCCCCCC(=O)O				9,10-P-21:0	(9S,10R)-9,10-methyleneheneicosanoic acid
356	C21∆1 cis-10	#VALUE!	CpFA	cis	CCCCCCCCCC[C@H]1C[C@H]1CCCCCCCCC(=O)O				10,11-P-21:0	(10S,11R)-10,11-methyleneheneicosanoic acid
357	C21∆1 cis-11	#VALUE!	CpFA	cis	CCCCCCCCC[C@H]1C[C@H]1CCCCCCCCCC(=O)O				11,12-P-21:0	(11S,12R)-11,12-methyleneheneicosanoic acid
358	C21∆1 cis-12	#VALUE!	CpFA	cis	CCCCCCCC[C@H]1C[C@H]1CCCCCCCCCCC(=O)O				12,13-P-21:0	(12S,13R)-12,13-methyleneheneicosanoic acid
359	C21∆1 cis-13	#VALUE!	CpFA	cis	CCCCCCC[C@H]1C[C@H]1CCCCCCCCCCCC(=O)O				13,14-P-21:0	(13S,14R)-13,14-methyleneheneicosanoic acid
360	C21∆1 cis-14	#VALUE!	CpFA	cis	CCCCCC[C@H]1C[C@H]1CCCCCCCCCCCCC(=O)O				14,15-P-21:0	(14S,15R)-14,15-methyleneheneicosanoic acid
361	C21∆1 cis-15	#VALUE!	CpFA	cis	CCCCC[C@H]1C[C@H]1CCCCCCCCCCCCCC(=O)O				15,16-P-21:0	(15S,16R)-15,16-methyleneheneicosanoic acid
362	C21∆1 cis-16	#VALUE!	CpFA	cis	CCCC[C@H]1C[C@H]1CCCCCCCCCCCCCCC(=O)O				16,17-P-21:0	(16S,17R)-16,17-methyleneheneicosanoic acid
363	C21∆1 cis-17	#VALUE!	CpFA	cis	CCC[C@H]1C[C@H]1CCCCCCCCCCCCCCCC(=O)O				17,18-P-21:0	(17S,18R)-17,18-methyleneheneicosanoic acid
364	C21∆1 cis-18	#VALUE!	CpFA	cis	CC[C@H]1C[C@H]1CCCCCCCCCCCCCCCCC(=O)O				18,19-P-21:0	(18S,19R)-18,19-methyleneheneicosanoic acid
365	C21∆1 cis-19	#VALUE!	CpFA	cis	C[C@H]1C[C@H]1CCCCCCCCCCCCCCCCCC(=O)O				19,20-P-21:0	(19S,20R)-19,20-methyleneheneicosanoic acid
366	C21∆1 cis-20	#VALUE!	CpFA	cis	[C@H]1C[C@H]1CCCCCCCCCCCCCCCCCCC(=O)O				20,21-P-21:0	(20S,21R)-20,21-methyleneheneicosanoic acid
367	C22∆1 cis-2	#VALUE!	CpFA	cis	CCCCCCCCCCCCCCCCCCC[C@H]1C[C@H]1C(=O)O				2,3-P-22:0	(2S,3R)-2,3-methylenedocosanoic acid
368	C22∆1 cis-3	#VALUE!	CpFA	cis	CCCCCCCCCCCCCCCCCC[C@H]1C[C@H]1CC(=O)O				3,4-P-22:0	(3S,4R)-3,4-methylenedocosanoic acid
369	C22∆1 cis-4	#VALUE!	CpFA	cis	CCCCCCCCCCCCCCCCC[C@H]1C[C@H]1CCC(=O)O				4,5-P-22:0	(4S,5R)-4,5-methylenedocosanoic acid
370	C22∆1 cis-5	#VALUE!	CpFA	cis	CCCCCCCCCCCCCCCC[C@H]1C[C@H]1CCCC(=O)O				5,6-P-22:0	(5S,6R)-5,6-methylenedocosanoic acid
371	C22∆1 cis-6	#VALUE!	CpFA	cis	CCCCCCCCCCCCCCC[C@H]1C[C@H]1CCCCC(=O)O				6,7-P-22:0	(6S,7R)-6,7-methylenedocosanoic acid
372	C22∆1 cis-7	#VALUE!	CpFA	cis	CCCCCCCCCCCCCC[C@H]1C[C@H]1CCCCCC(=O)O				7,8-P-22:0	(7S,8R)-7,8-methylenedocosanoic acid
373	C22∆1 cis-8	#VALUE!	CpFA	cis	CCCCCCCCCCCCC[C@H]1C[C@H]1CCCCCCC(=O)O				8,9-P-22:0	(8S,9R)-8,9-methylenedocosanoic acid
374	C22∆1 cis-9	#VALUE!	CpFA	cis	CCCCCCCCCCCC[C@H]1C[C@H]1CCCCCCCC(=O)O				9,10-P-22:0	(9S,10R)-9,10-methylenedocosanoic acid
375	C22∆1 cis-10	#VALUE!	CpFA	cis	CCCCCCCCCCC[C@H]1C[C@H]1CCCCCCCCC(=O)O				10,11-P-22:0	(10S,11R)-10,11-methylenedocosanoic acid
376	C22∆1 cis-11	#VALUE!	CpFA	cis	CCCCCCCCCC[C@H]1C[C@H]1CCCCCCCCCC(=O)O				11,12-P-22:0	(11S,12R)-11,12-methylenedocosanoic acid
377	C22∆1 cis-12	#VALUE!	CpFA	cis	CCCCCCCCC[C@H]1C[C@H]1CCCCCCCCCCC(=O)O				12,13-P-22:0	(12S,13R)-12,13-methylenedocosanoic acid
378	C22∆1 cis-13	#VALUE!	CpFA	cis	CCCCCCCC[C@H]1C[C@H]1CCCCCCCCCCCC(=O)O				13,14-P-22:0	(13S,14R)-13,14-methylenedocosanoic acid
379	C22∆1 cis-14	#VALUE!	CpFA	cis	CCCCCCC[C@H]1C[C@H]1CCCCCCCCCCCCC(=O)O				14,15-P-22:0	(14S,15R)-14,15-methylenedocosanoic acid
380	C22∆1 cis-15	#VALUE!	CpFA	cis	CCCCCC[C@H]1C[C@H]1CCCCCCCCCCCCCC(=O)O				15,16-P-22:0	(15S,16R)-15,16-methylenedocosanoic acid
381	C22∆1 cis-16	#VALUE!	CpFA	cis	CCCCC[C@H]1C[C@H]1CCCCCCCCCCCCCCC(=O)O				16,17-P-22:0	(16S,17R)-16,17-methylenedocosanoic acid
382	C22∆1 cis-17	#VALUE!	CpFA	cis	CCCC[C@H]1C[C@H]1CCCCCCCCCCCCCCCC(=O)O				17,18-P-22:0	(17S,18R)-17,18-methylenedocosanoic acid
383	C22∆1 cis-18	#VALUE!	CpFA	cis	CCC[C@H]1C[C@H]1CCCCCCCCCCCCCCCCC(=O)O				18,19-P-22:0	(18S,19R)-18,19-methylenedocosanoic acid
384	C22∆1 cis-19	#VALUE!	CpFA	cis	CC[C@H]1C[C@H]1CCCCCCCCCCCCCCCCCC(=O)O				19,20-P-22:0	(19S,20R)-19,20-methylenedocosanoic acid
385	C22∆1 cis-20	#VALUE!	CpFA	cis	C[C@H]1C[C@H]1CCCCCCCCCCCCCCCCCCC(=O)O				20,21-P-22:0	(20S,21R)-20,21-methylenedocosanoic acid
386	C22∆1 cis-21	#VALUE!	CpFA	cis	[C@H]1C[C@H]1CCCCCCCCCCCCCCCCCCCC(=O)O				21,22-P-22:0	(21S,22R)-21,22-methylenedocosanoic acid
387	C23∆1 cis-2	#VALUE!	CpFA	cis	CCCCCCCCCCCCCCCCCCCC[C@H]1C[C@H]1C(=O)O				2,3-P-23:0	(2S,3R)-2,3-methylenetricosanoic acid
388	C23∆1 cis-3	#VALUE!	CpFA	cis	CCCCCCCCCCCCCCCCCCC[C@H]1C[C@H]1CC(=O)O				3,4-P-23:0	(3S,4R)-3,4-methylenetricosanoic acid
389	C23∆1 cis-4	#VALUE!	CpFA	cis	CCCCCCCCCCCCCCCCCC[C@H]1C[C@H]1CCC(=O)O				4,5-P-23:0	(4S,5R)-4,5-methylenetricosanoic acid
390	C23∆1 cis-5	#VALUE!	CpFA	cis	CCCCCCCCCCCCCCCCC[C@H]1C[C@H]1CCCC(=O)O				5,6-P-23:0	(5S,6R)-5,6-methylenetricosanoic acid
391	C23∆1 cis-6	#VALUE!	CpFA	cis	CCCCCCCCCCCCCCCC[C@H]1C[C@H]1CCCCC(=O)O				6,7-P-23:0	(6S,7R)-6,7-methylenetricosanoic acid
392	C23∆1 cis-7	#VALUE!	CpFA	cis	CCCCCCCCCCCCCCC[C@H]1C[C@H]1CCCCCC(=O)O				7,8-P-23:0	(7S,8R)-7,8-methylenetricosanoic acid
393	C23∆1 cis-8	#VALUE!	CpFA	cis	CCCCCCCCCCCCCC[C@H]1C[C@H]1CCCCCCC(=O)O				8,9-P-23:0	(8S,9R)-8,9-methylenetricosanoic acid
394	C23∆1 cis-9	#VALUE!	CpFA	cis	CCCCCCCCCCCCC[C@H]1C[C@H]1CCCCCCCC(=O)O				9,10-P-23:0	(9S,10R)-9,10-methylenetricosanoic acid
395	C23∆1 cis-10	#VALUE!	CpFA	cis	CCCCCCCCCCCC[C@H]1C[C@H]1CCCCCCCCC(=O)O				10,11-P-23:0	(10S,11R)-10,11-methylenetricosanoic acid
396	C23∆1 cis-11	#VALUE!	CpFA	cis	CCCCCCCCCCC[C@H]1C[C@H]1CCCCCCCCCC(=O)O				11,12-P-23:0	(11S,12R)-11,12-methylenetricosanoic acid
397	C23∆1 cis-12	#VALUE!	CpFA	cis	CCCCCCCCCC[C@H]1C[C@H]1CCCCCCCCCCC(=O)O				12,13-P-23:0	(12S,13R)-12,13-methylenetricosanoic acid
398	C23∆1 cis-13	#VALUE!	CpFA	cis	CCCCCCCCC[C@H]1C[C@H]1CCCCCCCCCCCC(=O)O				13,14-P-23:0	(13S,14R)-13,14-methylenetricosanoic acid
399	C23∆1 cis-14	#VALUE!	CpFA	cis	CCCCCCCC[C@H]1C[C@H]1CCCCCCCCCCCCC(=O)O				14,15-P-23:0	(14S,15R)-14,15-methylenetricosanoic acid
400	C23∆1 cis-15	#VALUE!	CpFA	cis	CCCCCCC[C@H]1C[C@H]1CCCCCCCCCCCCCC(=O)O				15,16-P-23:0	(15S,16R)-15,16-methylenetricosanoic acid
401	C23∆1 cis-16	#VALUE!	CpFA	cis	CCCCCC[C@H]1C[C@H]1CCCCCCCCCCCCCCC(=O)O				16,17-P-23:0	(16S,17R)-16,17-methylenetricosanoic acid
402	C23∆1 cis-17	#VALUE!	CpFA	cis	CCCCC[C@H]1C[C@H]1CCCCCCCCCCCCCCCC(=O)O				17,18-P-23:0	(17S,18R)-17,18-methylenetricosanoic acid
403	C23∆1 cis-18	#VALUE!	CpFA	cis	CCCC[C@H]1C[C@H]1CCCCCCCCCCCCCCCCC(=O)O				18,19-P-23:0	(18S,19R)-18,19-methylenetricosanoic acid
404	C23∆1 cis-19	#VALUE!	CpFA	cis	CCC[C@H]1C[C@H]1CCCCCCCCCCCCCCCCCC(=O)O				19,20-P-23:0	(19S,20R)-19,20-methylenetricosanoic acid
405	C23∆1 cis-20	#VALUE!	CpFA	cis	CC[C@H]1C[C@H]1CCCCCCCCCCCCCCCCCCC(=O)O				20,21-P-23:0	(20S,21R)-20,21-methylenetricosanoic acid
406	C23∆1 cis-21	#VALUE!	CpFA	cis	C[C@H]1C[C@H]1CCCCCCCCCCCCCCCCCCCC(=O)O				21,22-P-23:0	(21S,22R)-21,22-methylenetricosanoic acid
407	C23∆1 cis-22	#VALUE!	CpFA	cis	[C@H]1C[C@H]1CCCCCCCCCCCCCCCCCCCCC(=O)O				22,23-P-23:0	(22S,23R)-22,23-methylenetricosanoic acid
408	C24∆1 cis-2	#VALUE!	CpFA	cis	CCCCCCCCCCCCCCCCCCCCC[C@H]1C[C@H]1C(=O)O				2,3-P-24:0	(2S,3R)-2,3-methylenetetracosanoic acid
409	C24∆1 cis-3	#VALUE!	CpFA	cis	CCCCCCCCCCCCCCCCCCCC[C@H]1C[C@H]1CC(=O)O				3,4-P-24:0	(3S,4R)-3,4-methylenetetracosanoic acid
410	C24∆1 cis-4	#VALUE!	CpFA	cis	CCCCCCCCCCCCCCCCCCC[C@H]1C[C@H]1CCC(=O)O				4,5-P-24:0	(4S,5R)-4,5-methylenetetracosanoic acid
411	C24∆1 cis-5	#VALUE!	CpFA	cis	CCCCCCCCCCCCCCCCCC[C@H]1C[C@H]1CCCC(=O)O				5,6-P-24:0	(5S,6R)-5,6-methylenetetracosanoic acid
412	C24∆1 cis-6	#VALUE!	CpFA	cis	CCCCCCCCCCCCCCCCC[C@H]1C[C@H]1CCCCC(=O)O				6,7-P-24:0	(6S,7R)-6,7-methylenetetracosanoic acid
413	C24∆1 cis-7	#VALUE!	CpFA	cis	CCCCCCCCCCCCCCCC[C@H]1C[C@H]1CCCCCC(=O)O				7,8-P-24:0	(7S,8R)-7,8-methylenetetracosanoic acid
414	C24∆1 cis-8	#VALUE!	CpFA	cis	CCCCCCCCCCCCCCC[C@H]1C[C@H]1CCCCCCC(=O)O				8,9-P-24:0	(8S,9R)-8,9-methylenetetracosanoic acid
415	C24∆1 cis-9	#VALUE!	CpFA	cis	CCCCCCCCCCCCCC[C@H]1C[C@H]1CCCCCCCC(=O)O				9,10-P-24:0	(9S,10R)-9,10-methylenetetracosanoic acid
416	C24∆1 cis-10	#VALUE!	CpFA	cis	CCCCCCCCCCCCC[C@H]1C[C@H]1CCCCCCCCC(=O)O				10,11-P-24:0	(10S,11R)-10,11-methylenetetracosanoic acid
417	C24∆1 cis-11	#VALUE!	CpFA	cis	CCCCCCCCCCCC[C@H]1C[C@H]1CCCCCCCCCC(=O)O				11,12-P-24:0	(11S,12R)-11,12-methylenetetracosanoic acid
418	C24∆1 cis-12	#VALUE!	CpFA	cis	CCCCCCCCCCC[C@H]1C[C@H]1CCCCCCCCCCC(=O)O				12,13-P-24:0	(12S,13R)-12,13-methylenetetracosanoic acid
419	C24∆1 cis-13	#VALUE!	CpFA	cis	CCCCCCCCCC[C@H]1C[C@H]1CCCCCCCCCCCC(=O)O				13,14-P-24:0	(13S,14R)-13,14-methylenetetracosanoic acid
420	C24∆1 cis-14	#VALUE!	CpFA	cis	CCCCCCCCC[C@H]1C[C@H]1CCCCCCCCCCCCC(=O)O				14,15-P-24:0	(14S,15R)-14,15-methylenetetracosanoic acid
421	C24∆1 cis-15	#VALUE!	CpFA	cis	CCCCCCCC[C@H]1C[C@H]1CCCCCCCCCCCCCC(=O)O				15,16-P-24:0	(15S,16R)-15,16-methylenetetracosanoic acid
422	C24∆1 cis-16	#VALUE!	CpFA	cis	CCCCCCC[C@H]1C[C@H]1CCCCCCCCCCCCCCC(=O)O				16,17-P-24:0	(16S,17R)-16,17-methylenetetracosanoic acid
423	C24∆1 cis-17	#VALUE!	CpFA	cis	CCCCCC[C@H]1C[C@H]1CCCCCCCCCCCCCCCC(=O)O				17,18-P-24:0	(17S,18R)-17,18-methylenetetracosanoic acid
424	C24∆1 cis-18	#VALUE!	CpFA	cis	CCCCC[C@H]1C[C@H]1CCCCCCCCCCCCCCCCC(=O)O				18,19-P-24:0	(18S,19R)-18,19-methylenetetracosanoic acid
425	C24∆1 cis-19	#VALUE!	CpFA	cis	CCCC[C@H]1C[C@H]1CCCCCCCCCCCCCCCCCC(=O)O				19,20-P-24:0	(19S,20R)-19,20-methylenetetracosanoic acid
426	C24∆1 cis-20	#VALUE!	CpFA	cis	CCC[C@H]1C[C@H]1CCCCCCCCCCCCCCCCCCC(=O)O				20,21-P-24:0	(20S,21R)-20,21-methylenetetracosanoic acid
427	C24∆1 cis-21	#VALUE!	CpFA	cis	CC[C@H]1C[C@H]1CCCCCCCCCCCCCCCCCCCC(=O)O				21,22-P-24:0	(21S,22R)-21,22-methylenetetracosanoic acid
428	C24∆1 cis-22	#VALUE!	CpFA	cis	C[C@H]1C[C@H]1CCCCCCCCCCCCCCCCCCCCC(=O)O				22,23-P-24:0	(22S,23R)-22,23-methylenetetracosanoic acid
429	C24∆1 cis-23	#VALUE!	CpFA	cis	[C@H]1C[C@H]1CCCCCCCCCCCCCCCCCCCCCC(=O)O				23,24-P-24:0	(23S,24R)-23,24-methylenetetracosanoic acid
